# Supplementary material for: cuRRBS: simple and robust evaluation of enzyme combinations for reduced representation approaches
Source: Nucleic Acids Res. 2017 Sep 19;45(20):11559–69. doi: 10.1093/nar/gkx814 (PMC5714207; doi:10.1093/nar/gkx814)
Supplement: Supplementary Data [file gkx814_supp.zip]

Archive with 10 entries (10 files):
- nar-02012-n-2017-File005.pdf
- nar-02012-n-2017-File006.csv
- nar-02012-n-2017-File007.csv
- nar-02012-n-2017-File008.csv
- nar-02012-n-2017-File009.csv
- nar-02012-n-2017-File010.csv
- nar-02012-n-2017-File011.csv
- nar-02012-n-2017-File012.csv
- nar-02012-n-2017-File013.csv
- nar-02012-n-2017-File014.csv
