# Supplementary material for: cuRRBS: simple and robust evaluation of enzyme combinations for reduced representation approaches
Source: Nucleic Acids Res. 2017 Sep 19;45(20):11559–69. doi: 10.1093/nar/gkx814 (PMC5714207; doi:10.1093/nar/gkx814)
Supplement: Supplementary Data [file gkx814_supp.zip › nar-02012-n-2017-File006.csv]

Site_ID	Chr	Coordinate	Weight
S00001	chr1	925797	1
S00002	chr1	925917	1
S00003	chr1	926009	1
S00004	chr1	930158	1
S00005	chr1	935892	1
S00006	chr1	935895	1
S00007	chr1	939035	1
S00008	chr1	939459	1
S00009	chr1	942487	1
S00010	chr1	943254	1
S00011	chr1	943256	1
S00012	chr1	943375	1
S00013	chr1	960797	1
S00014	chr1	960800	1
S00015	chr1	961296	1
S00016	chr1	961821	1
S00017	chr1	962469	1
S00018	chr1	963110	1
S00019	chr1	963251	1
S00020	chr1	963331	1
S00021	chr1	964101	1
S00022	chr1	964526	1
S00023	chr1	964534	1
S00024	chr1	966802	1
S00025	chr1	970516	1
S00026	chr1	972070	1
S00027	chr1	972420	1
S00028	chr1	973009	1
S00029	chr1	1013423	1
S00030	chr1	1020377	1
S00031	chr1	1022204	1
S00032	chr1	1022466	1
S00033	chr1	1040665	1
S00034	chr1	1040879	1
S00035	chr1	1041168	1
S00036	chr1	1041176	1
S00037	chr1	1041699	1
S00038	chr1	1043540	1
S00039	chr1	1044104	1
S00040	chr1	1044110	1
S00041	chr1	1044256	1
S00042	chr1	1044436	1
S00043	chr1	1045523	1
S00044	chr1	1045965	1
S00045	chr1	1046956	1
S00046	chr1	1047454	1
S00047	chr1	1048006	1
S00048	chr1	1049449	1
S00049	chr1	1049568	1
S00050	chr1	1049791	1
S00051	chr1	1049794	1
S00052	chr1	1050040	1
S00053	chr1	1050236	1
S00054	chr1	1050332	1
S00055	chr1	1050836	1
S00056	chr1	1051248	1
S00057	chr1	1051820	1
S00058	chr1	1051993	1
S00059	chr1	1052014	1
S00060	chr1	1053464	1
S00061	chr1	1053753	1
S00062	chr1	1174268	1
S00063	chr1	1180037	1
S00064	chr1	1180478	1
S00065	chr1	1180606	1
S00066	chr1	1183051	1
S00067	chr1	1196603	1
S00068	chr1	1284095	1
S00069	chr1	1285573	1
S00070	chr1	1286274	1
S00071	chr1	1286277	1
S00072	chr1	1286770	1
S00073	chr1	1287298	1
S00074	chr1	1287595	1
S00075	chr1	1287941	1
S00076	chr1	1291139	1
S00077	chr1	1291249	1
S00078	chr1	1308910	1
S00079	chr1	1308915	1
S00080	chr1	1308976	1
S00081	chr1	1310912	1
S00082	chr1	1311070	1
S00083	chr1	1327036	1
S00084	chr1	1332916	1
S00085	chr1	1333254	1
S00086	chr1	1333507	1
S00087	chr1	1426381	1
S00088	chr1	1435818	1
S00089	chr1	1435820	1
S00090	chr1	1437483	1
S00091	chr1	1439082	1
S00092	chr1	1439084	1
S00093	chr1	1452367	1
S00094	chr1	1452433	1
S00095	chr1	1454505	1
S00096	chr1	1455785	1
S00097	chr1	1456345	1
S00098	chr1	1456347	1
S00099	chr1	1460745	1
S00100	chr1	1460916	1
S00101	chr1	1462601	1
S00102	chr1	1472087	1
S00103	chr1	1472089	1
S00104	chr1	1477269	1
S00105	chr1	1478745	1
S00106	chr1	1480933	1
S00107	chr1	1482540	1
S00108	chr1	1482547	1
S00109	chr1	1482613	1
S00110	chr1	1485176	1
S00111	chr1	1485776	1
S00112	chr1	1486104	1
S00113	chr1	1486664	1
S00114	chr1	1486666	1
S00115	chr1	1490423	1
S00116	chr1	1490564	1
S00117	chr1	1512694	1
S00118	chr1	1517170	1
S00119	chr1	1517412	1
S00120	chr1	1518987	1
S00121	chr1	1520543	1
S00122	chr1	1520550	1
S00123	chr1	1520616	1
S00124	chr1	1523505	1
S00125	chr1	1523833	1
S00126	chr1	1524393	1
S00127	chr1	1524395	1
S00128	chr1	1525291	1
S00129	chr1	1527690	1
S00130	chr1	1529224	1
S00131	chr1	1623698	1
S00132	chr1	1623703	1
S00133	chr1	1623775	1
S00134	chr1	1623941	1
S00135	chr1	1623945	1
S00136	chr1	1625184	1
S00137	chr1	1625281	1
S00138	chr1	1625424	1
S00139	chr1	1625658	1
S00140	chr1	1626832	1
S00141	chr1	1627003	1
S00142	chr1	1627829	1
S00143	chr1	1628021	1
S00144	chr1	1628176	1
S00145	chr1	1628403	1
S00146	chr1	1628492	1
S00147	chr1	1629310	1
S00148	chr1	1629634	1
S00149	chr1	1630287	1
S00150	chr1	1630293	1
S00151	chr1	1632370	1
S00152	chr1	1632917	1
S00153	chr1	1633743	1
S00154	chr1	1633749	1
S00155	chr1	1633911	1
S00156	chr1	1633983	1
S00157	chr1	1634098	1
S00158	chr1	1916969	1
S00159	chr1	1916977	1
S00160	chr1	2024944	1
S00161	chr1	2025050	1
S00162	chr1	2025737	1
S00163	chr1	2028156	1
S00164	chr1	2028291	1
S00165	chr1	2029270	1
S00166	chr1	2029545	1
S00167	chr1	2073928	1
S00168	chr1	2146021	1
S00169	chr1	2148920	1
S00170	chr1	2150975	1
S00171	chr1	2156091	1
S00172	chr1	2172194	1
S00173	chr1	2172387	1
S00174	chr1	2174020	1
S00175	chr1	2174837	1
S00176	chr1	2229733	1
S00177	chr1	2302973	1
S00178	chr1	2303279	1
S00179	chr1	2304106	1
S00180	chr1	2306579	1
S00181	chr1	2476316	1
S00182	chr1	2479729	1
S00183	chr1	2494952	1
S00184	chr1	2495566	1
S00185	chr1	2496609	1
S00186	chr1	2496828	1
S00187	chr1	2496831	1
S00188	chr1	2497497	1
S00189	chr1	2498524	1
S00190	chr1	2498827	1
S00191	chr1	2502906	1
S00192	chr1	2502909	1
S00193	chr1	2503612	1
S00194	chr1	2558337	1
S00195	chr1	2561495	1
S00196	chr1	2563148	1
S00197	chr1	2587085	1
S00198	chr1	2587093	1
S00199	chr1	2587299	1
S00200	chr1	2587791	1
S00201	chr1	3396592	1
S00202	chr1	3404734	1
S00203	chr1	3414651	1
S00204	chr1	3426046	1
S00205	chr1	3426224	1
S00206	chr1	3430874	1
S00207	chr1	3431104	1
S00208	chr1	3433671	1
S00209	chr1	3454807	1
S00210	chr1	3466192	1
S00211	chr1	3467342	1
S00212	chr1	3474709	1
S00213	chr1	3478424	1
S00214	chr1	3478610	1
S00215	chr1	3478612	1
S00216	chr1	3625271	1
S00217	chr1	3625426	1
S00218	chr1	3625513	1
S00219	chr1	3627501	1
S00220	chr1	3682335	1
S00221	chr1	3707543	1
S00222	chr1	3707790	1
S00223	chr1	3722203	1
S00224	chr1	3723348	1
S00225	chr1	3727220	1
S00226	chr1	3727622	1
S00227	chr1	3727767	1
S00228	chr1	3729330	1
S00229	chr1	3729448	1
S00230	chr1	3730144	1
S00231	chr1	3731069	1
S00232	chr1	3731561	1
S00233	chr1	3732742	1
S00234	chr1	3752798	1
S00235	chr1	3755566	1
S00236	chr1	3762716	1
S00237	chr1	3769785	1
S00238	chr1	3772845	1
S00239	chr1	3773066	1
S00240	chr1	3773179	1
S00241	chr1	3866004	1
S00242	chr1	4772524	1
S00243	chr1	4774422	1
S00244	chr1	4774557	1
S00245	chr1	4777402	1
S00246	chr1	6041826	1
S00247	chr1	6051753	1
S00248	chr1	6082278	1
S00249	chr1	6085253	1
S00250	chr1	6087468	1
S00251	chr1	6089010	1
S00252	chr1	6089047	1
S00253	chr1	6094394	1
S00254	chr1	6094489	1
S00255	chr1	6096761	1
S00256	chr1	6206300	1
S00257	chr1	6209110	1
S00258	chr1	6209115	1
S00259	chr1	6209200	1
S00260	chr1	6209416	1
S00261	chr1	6211118	1
S00262	chr1	6212051	1
S00263	chr1	6244551	1
S00264	chr1	6440249	1
S00265	chr1	6440929	1
S00266	chr1	6441069	1
S00267	chr1	6444483	1
S00268	chr1	6448636	1
S00269	chr1	6449087	1
S00270	chr1	6451835	1
S00271	chr1	6587636	1
S00272	chr1	6588757	1
S00273	chr1	6588910	1
S00274	chr1	6614101	1
S00275	chr1	6625145	1
S00276	chr1	6625291	1
S00277	chr1	6807092	1
S00278	chr1	6820183	1
S00279	chr1	7663348	1
S00280	chr1	7677732	1
S00281	chr1	7732603	1
S00282	chr1	7736539	1
S00283	chr1	7745021	1
S00284	chr1	7747713	1
S00285	chr1	7751201	1
S00286	chr1	7778168	1
S00287	chr1	7784467	1
S00288	chr1	7784656	1
S00289	chr1	7785010	1
S00290	chr1	7794007	1
S00291	chr1	7826714	1
S00292	chr1	7965319	1
S00293	chr1	7970968	1
S00294	chr1	8324309	1
S00295	chr1	8324725	1
S00296	chr1	8339488	1
S00297	chr1	8957282	1
S00298	chr1	9246960	1
S00299	chr1	9262061	1
S00300	chr1	9262324	1
S00301	chr1	9263510	1
S00302	chr1	9293068	1
S00303	chr1	9293070	1
S00304	chr1	9351425	1
S00305	chr1	9351615	1
S00306	chr1	9356581	1
S00307	chr1	9356585	1
S00308	chr1	9367449	1
S00309	chr1	9539745	1
S00310	chr1	9567286	1
S00311	chr1	9580233	1
S00312	chr1	9589039	1
S00313	chr1	9596854	1
S00314	chr1	9596861	1
S00315	chr1	9610809	1
S00316	chr1	9612988	1
S00317	chr1	9651801	1
S00318	chr1	9715844	1
S00319	chr1	9716075	1
S00320	chr1	9718914	1
S00321	chr1	9720020	1
S00322	chr1	9721248	1
S00323	chr1	9721447	1
S00324	chr1	9721586	1
S00325	chr1	9721592	1
S00326	chr1	9721764	1
S00327	chr1	9722244	1
S00328	chr1	9723289	1
S00329	chr1	9724420	1
S00330	chr1	9943512	1
S00331	chr1	9943514	1
S00332	chr1	10072031	1
S00333	chr1	10122080	1
S00334	chr1	10147088	1
S00335	chr1	10161145	1
S00336	chr1	10161284	1
S00337	chr1	10168269	1
S00338	chr1	10258495	1
S00339	chr1	10303165	1
S00340	chr1	10334634	1
S00341	chr1	10336657	1
S00342	chr1	10343234	1
S00343	chr1	10352633	1
S00344	chr1	10361825	1
S00345	chr1	10375050	1
S00346	chr1	10375372	1
S00347	chr1	10404164	1
S00348	chr1	10404276	1
S00349	chr1	10431400	1
S00350	chr1	10450319	1
S00351	chr1	10495317	1
S00352	chr1	10624335	1
S00353	chr1	10627362	1
S00354	chr1	11012741	1
S00355	chr1	11189951	1
S00356	chr1	11285639	1
S00357	chr1	11479369	1
S00358	chr1	11502085	1
S00359	chr1	11516165	1
S00360	chr1	11525171	1
S00361	chr1	11526834	1
S00362	chr1	11529690	1
S00363	chr1	11529782	1
S00364	chr1	11529958	1
S00365	chr1	11529963	1
S00366	chr1	11531037	1
S00367	chr1	11531560	1
S00368	chr1	11535128	1
S00369	chr1	11535641	1
S00370	chr1	11535648	1
S00371	chr1	11536326	1
S00372	chr1	11654948	1
S00373	chr1	11658739	1
S00374	chr1	11658875	1
S00375	chr1	11664259	1
S00376	chr1	11671390	1
S00377	chr1	11709277	1
S00378	chr1	11736240	1
S00379	chr1	11744535	1
S00380	chr1	11744568	1
S00381	chr1	11764326	1
S00382	chr1	11766575	1
S00383	chr1	11767081	1
S00384	chr1	11776466	1
S00385	chr1	11779079	1
S00386	chr1	11785143	1
S00387	chr1	11785293	1
S00388	chr1	11787391	1
S00389	chr1	11788046	1
S00390	chr1	11823708	1
S00391	chr1	11837498	1
S00392	chr1	11838337	1
S00393	chr1	11838439	1
S00394	chr1	11949774	1
S00395	chr1	11957836	1
S00396	chr1	11958647	1
S00397	chr1	11960765	1
S00398	chr1	11960767	1
S00399	chr1	11964178	1
S00400	chr1	11964296	1
S00401	chr1	11965590	1
S00402	chr1	11966315	1
S00403	chr1	11972994	1
S00404	chr1	11974655	1
S00405	chr1	11989165	1
S00406	chr1	11992558	1
S00407	chr1	11992689	1
S00408	chr1	11996158	1
S00409	chr1	11998877	1
S00410	chr1	11999099	1
S00411	chr1	12001404	1
S00412	chr1	12019550	1
S00413	chr1	12021836	1
S00414	chr1	12021844	1
S00415	chr1	12022447	1
S00416	chr1	12029760	1
S00417	chr1	12029766	1
S00418	chr1	12030023	1
S00419	chr1	12030122	1
S00420	chr1	12031402	1
S00421	chr1	12031407	1
S00422	chr1	12084467	1
S00423	chr1	12097214	1
S00424	chr1	12104380	1
S00425	chr1	12109569	1
S00426	chr1	12112011	1
S00427	chr1	12123710	1
S00428	chr1	12135612	1
S00429	chr1	12188893	1
S00430	chr1	12191927	1
S00431	chr1	12253830	1
S00432	chr1	12261153	1
S00433	chr1	12293527	1
S00434	chr1	12293703	1
S00435	chr1	12319500	1
S00436	chr1	12327854	1
S00437	chr1	12341775	1
S00438	chr1	12345508	1
S00439	chr1	12379491	1
S00440	chr1	12400176	1
S00441	chr1	12775544	1
S00442	chr1	12791470	1
S00443	chr1	12857143	1
S00444	chr1	13610514	1
S00445	chr1	13749356	1
S00446	chr1	13769169	1
S00447	chr1	13816574	1
S00448	chr1	14924133	1
S00449	chr1	15060172	1
S00450	chr1	15060302	1
S00451	chr1	15063574	1
S00452	chr1	15094929	1
S00453	chr1	15112539	1
S00454	chr1	15153952	1
S00455	chr1	15272528	1
S00456	chr1	15316467	1
S00457	chr1	15317932	1
S00458	chr1	15345527	1
S00459	chr1	15367458	1
S00460	chr1	15375729	1
S00461	chr1	15382029	1
S00462	chr1	15428588	1
S00463	chr1	15442571	1
S00464	chr1	15445746	1
S00465	chr1	15462865	1
S00466	chr1	15463389	1
S00467	chr1	15466144	1
S00468	chr1	15467537	1
S00469	chr1	15482397	1
S00470	chr1	15483267	1
S00471	chr1	15486046	1
S00472	chr1	15487436	1
S00473	chr1	15526957	1
S00474	chr1	15534300	1
S00475	chr1	15534308	1
S00476	chr1	15548432	1
S00477	chr1	15559529	1
S00478	chr1	15562324	1
S00479	chr1	15566082	1
S00480	chr1	15617812	1
S00481	chr1	15626671	1
S00482	chr1	15638439	1
S00483	chr1	15656619	1
S00484	chr1	15716341	1
S00485	chr1	15716813	1
S00486	chr1	15717895	1
S00487	chr1	15728732	1
S00488	chr1	15731195	1
S00489	chr1	15744155	1
S00490	chr1	15848149	1
S00491	chr1	15938005	1
S00492	chr1	15938879	1
S00493	chr1	16004384	1
S00494	chr1	16023925	1
S00495	chr1	16026774	1
S00496	chr1	16027311	1
S00497	chr1	16028013	1
S00498	chr1	16028843	1
S00499	chr1	16030455	1
S00500	chr1	16030672	1
S00501	chr1	16044589	1
S00502	chr1	16045683	1
S00503	chr1	16046535	1
S00504	chr1	16050598	1
S00505	chr1	16052409	1
S00506	chr1	16055763	1
S00507	chr1	16367305	1
S00508	chr1	16448062	1
S00509	chr1	16449198	1
S00510	chr1	16936632	1
S00511	chr1	16938911	1
S00512	chr1	16940098	1
S00513	chr1	16944278	1
S00514	chr1	16946409	1
S00515	chr1	16946987	1
S00516	chr1	16948523	1
S00517	chr1	16948930	1
S00518	chr1	16953485	1
S00519	chr1	16954355	1
S00520	chr1	16954874	1
S00521	chr1	16965890	1
S00522	chr1	16966001	1
S00523	chr1	16966410	1
S00524	chr1	16969345	1
S00525	chr1	16969788	1
S00526	chr1	16971466	1
S00527	chr1	17223689	1
S00528	chr1	17223692	1
S00529	chr1	17228793	1
S00530	chr1	17230574	1
S00531	chr1	17230683	1
S00532	chr1	17237317	1
S00533	chr1	17237462	1
S00534	chr1	17266719	1
S00535	chr1	17267961	1
S00536	chr1	17270408	1
S00537	chr1	17270981	1
S00538	chr1	17271062	1
S00539	chr1	17276769	1
S00540	chr1	17338151	1
S00541	chr1	17339813	1
S00542	chr1	17372359	1
S00543	chr1	17388558	1
S00544	chr1	17394951	1
S00545	chr1	17401208	1
S00546	chr1	17539947	1
S00547	chr1	17580637	1
S00548	chr1	17602122	1
S00549	chr1	17602215	1
S00550	chr1	17603590	1
S00551	chr1	17621945	1
S00552	chr1	17622990	1
S00553	chr1	17623174	1
S00554	chr1	17625956	1
S00555	chr1	17625959	1
S00556	chr1	17634566	1
S00557	chr1	17638007	1
S00558	chr1	17640205	1
S00559	chr1	17640302	1
S00560	chr1	17655881	1
S00561	chr1	17656549	1
S00562	chr1	17656707	1
S00563	chr1	18108195	1
S00564	chr1	18108197	1
S00565	chr1	18228008	1
S00566	chr1	18376802	1
S00567	chr1	19255951	1
S00568	chr1	19256050	1
S00569	chr1	19317841	1
S00570	chr1	19326623	1
S00571	chr1	19327412	1
S00572	chr1	19655326	1
S00573	chr1	19678562	1
S00574	chr1	19678921	1
S00575	chr1	19882732	1
S00576	chr1	19897543	1
S00577	chr1	19897658	1
S00578	chr1	20089894	1
S00579	chr1	20140217	1
S00580	chr1	20312830	1
S00581	chr1	20317671	1
S00582	chr1	20318720	1
S00583	chr1	20318725	1
S00584	chr1	20330385	1
S00585	chr1	20330863	1
S00586	chr1	20336485	1
S00587	chr1	20336490	1
S00588	chr1	20343074	1
S00589	chr1	20343082	1
S00590	chr1	20348240	1
S00591	chr1	20638128	1
S00592	chr1	20645554	1
S00593	chr1	20648506	1
S00594	chr1	21468896	1
S00595	chr1	21472920	1
S00596	chr1	21563111	1
S00597	chr1	21563280	1
S00598	chr1	21564216	1
S00599	chr1	21814399	1
S00600	chr1	21977078	1
S00601	chr1	21980921	1
S00602	chr1	21981033	1
S00603	chr1	21983834	1
S00604	chr1	22001713	1
S00605	chr1	22005544	1
S00606	chr1	22007018	1
S00607	chr1	22007515	1
S00608	chr1	22052866	1
S00609	chr1	22074095	1
S00610	chr1	22074223	1
S00611	chr1	22078579	1
S00612	chr1	22512138	1
S00613	chr1	22524440	1
S00614	chr1	22563725	1
S00615	chr1	22586635	1
S00616	chr1	22593686	1
S00617	chr1	22597858	1
S00618	chr1	22598153	1
S00619	chr1	22598216	1
S00620	chr1	22599046	1
S00621	chr1	22599051	1
S00622	chr1	22600656	1
S00623	chr1	22600663	1
S00624	chr1	22601630	1
S00625	chr1	22637777	1
S00626	chr1	22781424	1
S00627	chr1	22785073	1
S00628	chr1	22895473	1
S00629	chr1	22906955	1
S00630	chr1	22909024	1
S00631	chr1	23019943	1
S00632	chr1	23030632	1
S00633	chr1	23050381	1
S00634	chr1	23057487	1
S00635	chr1	23083180	1
S00636	chr1	23628510	1
S00637	chr1	23691828	1
S00638	chr1	23694663	1
S00639	chr1	23749076	1
S00640	chr1	23749947	1
S00641	chr1	23754100	1
S00642	chr1	23754251	1
S00643	chr1	23756276	1
S00644	chr1	23779481	1
S00645	chr1	23787278	1
S00646	chr1	23792757	1
S00647	chr1	23792759	1
S00648	chr1	23794226	1
S00649	chr1	24331616	1
S00650	chr1	24337079	1
S00651	chr1	24337793	1
S00652	chr1	24338099	1
S00653	chr1	24342893	1
S00654	chr1	24347552	1
S00655	chr1	24350118	1
S00656	chr1	24415900	1
S00657	chr1	24415903	1
S00658	chr1	24449476	1
S00659	chr1	24449483	1
S00660	chr1	24456273	1
S00661	chr1	24464021	1
S00662	chr1	24595427	1
S00663	chr1	24601028	1
S00664	chr1	24643345	1
S00665	chr1	24643347	1
S00666	chr1	24651410	1
S00667	chr1	24652915	1
S00668	chr1	24653031	1
S00669	chr1	24660797	1
S00670	chr1	24662803	1
S00671	chr1	24666921	1
S00672	chr1	25290791	1
S00673	chr1	25301521	1
S00674	chr1	25303458	1
S00675	chr1	25338456	1
S00676	chr1	25484278	1
S00677	chr1	25543783	1
S00678	chr1	25554976	1
S00679	chr1	25565204	1
S00680	chr1	25746780	1
S00681	chr1	25749257	1
S00682	chr1	25763868	1
S00683	chr1	25763967	1
S00684	chr1	25778106	1
S00685	chr1	25800417	1
S00686	chr1	25809149	1
S00687	chr1	25814175	1
S00688	chr1	25829512	1
S00689	chr1	26029602	1
S00690	chr1	26035166	1
S00691	chr1	26170181	1
S00692	chr1	26170183	1
S00693	chr1	26182402	1
S00694	chr1	26183340	1
S00695	chr1	26184072	1
S00696	chr1	26188502	1
S00697	chr1	26190839	1
S00698	chr1	26191289	1
S00699	chr1	26197688	1
S00700	chr1	26197959	1
S00701	chr1	26200062	1
S00702	chr1	26234308	1
S00703	chr1	26239836	1
S00704	chr1	26280200	1
S00705	chr1	26410926	1
S00706	chr1	26472631	1
S00707	chr1	26473524	1
S00708	chr1	26545846	1
S00709	chr1	26545855	1
S00710	chr1	26546034	1
S00711	chr1	26551399	1
S00712	chr1	26555539	1
S00713	chr1	26555624	1
S00714	chr1	26557104	1
S00715	chr1	26561499	1
S00716	chr1	26731600	1
S00717	chr1	26761470	1
S00718	chr1	26766223	1
S00719	chr1	26772500	1
S00720	chr1	26773582	1
S00721	chr1	26773716	1
S00722	chr1	26832606	1
S00723	chr1	26850303	1
S00724	chr1	26850438	1
S00725	chr1	26850559	1
S00726	chr1	26851231	1
S00727	chr1	26921934	1
S00728	chr1	26942776	1
S00729	chr1	26994616	1
S00730	chr1	27234955	1
S00731	chr1	27263155	1
S00732	chr1	27287860	1
S00733	chr1	27294121	1
S00734	chr1	27303799	1
S00735	chr1	27304995	1
S00736	chr1	27305004	1
S00737	chr1	27322391	1
S00738	chr1	27349764	1
S00739	chr1	27349967	1
S00740	chr1	27350132	1
S00741	chr1	27350392	1
S00742	chr1	27350483	1
S00743	chr1	27350950	1
S00744	chr1	27351253	1
S00745	chr1	27351332	1
S00746	chr1	27351451	1
S00747	chr1	27351457	1
S00748	chr1	27353286	1
S00749	chr1	27353487	1
S00750	chr1	27392736	1
S00751	chr1	27726165	1
S00752	chr1	27732656	1
S00753	chr1	27801678	1
S00754	chr1	27831362	1
S00755	chr1	27872661	1
S00756	chr1	27876583	1
S00757	chr1	27881973	1
S00758	chr1	27963500	1
S00759	chr1	28236274	1
S00760	chr1	28236363	1
S00761	chr1	28272279	1
S00762	chr1	28480603	1
S00763	chr1	28489171	1
S00764	chr1	28489225	1
S00765	chr1	28493090	1
S00766	chr1	28530526	1
S00767	chr1	28532348	1
S00768	chr1	28535379	1
S00769	chr1	28535873	1
S00770	chr1	28537834	1
S00771	chr1	28553134	1
S00772	chr1	28553137	1
S00773	chr1	28553635	1
S00774	chr1	28561347	1
S00775	chr1	28567413	1
S00776	chr1	28592397	1
S00777	chr1	28592403	1
S00778	chr1	28668838	1
S00779	chr1	28683577	1
S00780	chr1	28738338	1
S00781	chr1	28768932	1
S00782	chr1	28812609	1
S00783	chr1	28859300	1
S00784	chr1	28862743	1
S00785	chr1	28914767	1
S00786	chr1	29011904	1
S00787	chr1	29255405	1
S00788	chr1	29259341	1
S00789	chr1	29259444	1
S00790	chr1	29259870	1
S00791	chr1	29260605	1
S00792	chr1	29260899	1
S00793	chr1	29289712	1
S00794	chr1	29292023	1
S00795	chr1	29307132	1
S00796	chr1	29311459	1
S00797	chr1	29311757	1
S00798	chr1	29315372	1
S00799	chr1	29315374	1
S00800	chr1	29315511	1
S00801	chr1	29317749	1
S00802	chr1	29317921	1
S00803	chr1	29323494	1
S00804	chr1	29325194	1
S00805	chr1	31414062	1
S00806	chr1	31414068	1
S00807	chr1	31423688	1
S00808	chr1	31423694	1
S00809	chr1	31425909	1
S00810	chr1	31428980	1
S00811	chr1	31433189	1
S00812	chr1	31434067	1
S00813	chr1	31579263	1
S00814	chr1	31585032	1
S00815	chr1	31585340	1
S00816	chr1	32033333	1
S00817	chr1	32077318	1
S00818	chr1	32092015	1
S00819	chr1	32094971	1
S00820	chr1	32160703	1
S00821	chr1	32204044	1
S00822	chr1	32224036	1
S00823	chr1	32248366	1
S00824	chr1	32248371	1
S00825	chr1	32274433	1
S00826	chr1	32275316	1
S00827	chr1	32275324	1
S00828	chr1	32275419	1
S00829	chr1	32275668	1
S00830	chr1	32275670	1
S00831	chr1	32275917	1
S00832	chr1	32276332	1
S00833	chr1	32279998	1
S00834	chr1	32285509	1
S00835	chr1	32292214	1
S00836	chr1	32292217	1
S00837	chr1	32316665	1
S00838	chr1	32327675	1
S00839	chr1	32329159	1
S00840	chr1	32331804	1
S00841	chr1	32536486	1
S00842	chr1	32539569	1
S00843	chr1	32539571	1
S00844	chr1	32651431	1
S00845	chr1	32817685	1
S00846	chr1	32853163	1
S00847	chr1	32853165	1
S00848	chr1	32855918	1
S00849	chr1	32893625	1
S00850	chr1	32893628	1
S00851	chr1	33082173	1
S00852	chr1	33082353	1
S00853	chr1	33083956	1
S00854	chr1	33256658	1
S00855	chr1	33276095	1
S00856	chr1	33276343	1
S00857	chr1	33280119	1
S00858	chr1	33281582	1
S00859	chr1	33295304	1
S00860	chr1	33479704	1
S00861	chr1	33489513	1
S00862	chr1	34218689	1
S00863	chr1	34793067	1
S00864	chr1	34794198	1
S00865	chr1	35079370	1
S00866	chr1	35381549	1
S00867	chr1	35405026	1
S00868	chr1	35408010	1
S00869	chr1	35415718	1
S00870	chr1	35562632	1
S00871	chr1	35563768	1
S00872	chr1	35573930	1
S00873	chr1	35588548	1
S00874	chr1	35808434	1
S00875	chr1	35826835	1
S00876	chr1	35831571	1
S00877	chr1	35832183	1
S00878	chr1	35835834	1
S00879	chr1	35888430	1
S00880	chr1	35888609	1
S00881	chr1	35892675	1
S00882	chr1	35893099	1
S00883	chr1	35894402	1
S00884	chr1	35902068	1
S00885	chr1	35902207	1
S00886	chr1	35914000	1
S00887	chr1	35917725	1
S00888	chr1	35931441	1
S00889	chr1	35973507	1
S00890	chr1	36008777	1
S00891	chr1	36013750	1
S00892	chr1	36013918	1
S00893	chr1	36034174	1
S00894	chr1	36087976	1
S00895	chr1	36172464	1
S00896	chr1	36172631	1
S00897	chr1	36173367	1
S00898	chr1	36176201	1
S00899	chr1	36176577	1
S00900	chr1	36176580	1
S00901	chr1	36178420	1
S00902	chr1	36178686	1
S00903	chr1	36179262	1
S00904	chr1	36289763	1
S00905	chr1	36296774	1
S00906	chr1	36306593	1
S00907	chr1	36319669	1
S00908	chr1	36320910	1
S00909	chr1	37474626	1
S00910	chr1	37557606	1
S00911	chr1	37562083	1
S00912	chr1	37692900	1
S00913	chr1	37693032	1
S00914	chr1	37700438	1
S00915	chr1	37707064	1
S00916	chr1	37708325	1
S00917	chr1	37796820	1
S00918	chr1	37808729	1
S00919	chr1	37808980	1
S00920	chr1	38022699	1
S00921	chr1	38991598	1
S00922	chr1	39028939	1
S00923	chr1	39084434	1
S00924	chr1	39250017	1
S00925	chr1	39254301	1
S00926	chr1	39282373	1
S00927	chr1	39283192	1
S00928	chr1	39283514	1
S00929	chr1	39292042	1
S00930	chr1	39300359	1
S00931	chr1	39309573	1
S00932	chr1	39310248	1
S00933	chr1	39316527	1
S00934	chr1	39317406	1
S00935	chr1	39318614	1
S00936	chr1	39357378	1
S00937	chr1	39387188	1
S00938	chr1	39422732	1
S00939	chr1	39432658	1
S00940	chr1	39448762	1
S00941	chr1	39452685	1
S00942	chr1	39463684	1
S00943	chr1	39468729	1
S00944	chr1	39479800	1
S00945	chr1	39481027	1
S00946	chr1	39511903	1
S00947	chr1	39738927	1
S00948	chr1	39965333	1
S00949	chr1	39965549	1
S00950	chr1	39966013	1
S00951	chr1	39968329	1
S00952	chr1	39969508	1
S00953	chr1	40061736	1
S00954	chr1	40066319	1
S00955	chr1	40406739	1
S00956	chr1	40408738	1
S00957	chr1	40695609	1
S00958	chr1	40709615	1
S00959	chr1	40712688	1
S00960	chr1	40721708	1
S00961	chr1	40723273	1
S00962	chr1	40763045	1
S00963	chr1	40818289	1
S00964	chr1	40819342	1
S00965	chr1	40819471	1
S00966	chr1	40819476	1
S00967	chr1	40819985	1
S00968	chr1	40835097	1
S00969	chr1	41003115	1
S00970	chr1	41006091	1
S00971	chr1	41007451	1
S00972	chr1	41010254	1
S00973	chr1	42381096	1
S00974	chr1	42404594	1
S00975	chr1	42410186	1
S00976	chr1	42457077	1
S00977	chr1	42665981	1
S00978	chr1	42682730	1
S00979	chr1	42683406	1
S00980	chr1	42697258	1
S00981	chr1	42701044	1
S00982	chr1	42846654	1
S00983	chr1	43206723	1
S00984	chr1	43234282	1
S00985	chr1	43234489	1
S00986	chr1	43270793	1
S00987	chr1	43304852	1
S00988	chr1	43304854	1
S00989	chr1	43305228	1
S00990	chr1	43305342	1
S00991	chr1	43306992	1
S00992	chr1	43308988	1
S00993	chr1	43313424	1
S00994	chr1	43313967	1
S00995	chr1	43317201	1
S00996	chr1	43317671	1
S00997	chr1	43319344	1
S00998	chr1	43319462	1
S00999	chr1	43321611	1
S01000	chr1	43321619	1
S01001	chr1	43338228	1
S01002	chr1	43338230	1
S01003	chr1	43346794	1
S01004	chr1	43349001	1
S01005	chr1	43352302	1
S01006	chr1	43361122	1
S01007	chr1	43389991	1
S01008	chr1	43419943	1
S01009	chr1	43421302	1
S01010	chr1	43422225	1
S01011	chr1	43424866	1
S01012	chr1	43426033	1
S01013	chr1	43427733	1
S01014	chr1	43428115	1
S01015	chr1	43431089	1
S01016	chr1	43431719	1
S01017	chr1	43433189	1
S01018	chr1	43435200	1
S01019	chr1	43437320	1
S01020	chr1	43437507	1
S01021	chr1	43439446	1
S01022	chr1	43441505	1
S01023	chr1	43443597	1
S01024	chr1	43443600	1
S01025	chr1	43443792	1
S01026	chr1	43447970	1
S01027	chr1	43450170	1
S01028	chr1	43531089	1
S01029	chr1	43538276	1
S01030	chr1	43553634	1
S01031	chr1	43553641	1
S01032	chr1	43553937	1
S01033	chr1	43553945	1
S01034	chr1	43578917	1
S01035	chr1	43598052	1
S01036	chr1	43602074	1
S01037	chr1	43605619	1
S01038	chr1	43606817	1
S01039	chr1	43617564	1
S01040	chr1	43617737	1
S01041	chr1	43617909	1
S01042	chr1	43619288	1
S01043	chr1	43619290	1
S01044	chr1	43620577	1
S01045	chr1	43621237	1
S01046	chr1	43697843	1
S01047	chr1	43838310	1
S01048	chr1	43899287	1
S01049	chr1	43920932	1
S01050	chr1	43933882	1
S01051	chr1	43949418	1
S01052	chr1	43956323	1
S01053	chr1	43956459	1
S01054	chr1	43958272	1
S01055	chr1	43958889	1
S01056	chr1	43960877	1
S01057	chr1	43961161	1
S01058	chr1	43967495	1
S01059	chr1	43967586	1
S01060	chr1	43970320	1
S01061	chr1	43975301	1
S01062	chr1	43985054	1
S01063	chr1	43985399	1
S01064	chr1	43991744	1
S01065	chr1	43991842	1
S01066	chr1	43991850	1
S01067	chr1	43992000	1
S01068	chr1	43993890	1
S01069	chr1	43995601	1
S01070	chr1	44218591	1
S01071	chr1	44219240	1
S01072	chr1	44219245	1
S01073	chr1	44219475	1
S01074	chr1	44219481	1
S01075	chr1	44220308	1
S01076	chr1	44614294	1
S01077	chr1	44635547	1
S01078	chr1	44636159	1
S01079	chr1	44689903	1
S01080	chr1	44724117	1
S01081	chr1	44724390	1
S01082	chr1	44724672	1
S01083	chr1	44724757	1
S01084	chr1	44750564	1
S01085	chr1	44753735	1
S01086	chr1	44755931	1
S01087	chr1	44758051	1
S01088	chr1	44766946	1
S01089	chr1	44777793	1
S01090	chr1	44778576	1
S01091	chr1	44801031	1
S01092	chr1	44804339	1
S01093	chr1	44812991	1
S01094	chr1	44813133	1
S01095	chr1	44813266	1
S01096	chr1	44813268	1
S01097	chr1	44813375	1
S01098	chr1	44813498	1
S01099	chr1	45012901	1
S01100	chr1	45014835	1
S01101	chr1	45340300	1
S01102	chr1	45340303	1
S01103	chr1	45341214	1
S01104	chr1	45343001	1
S01105	chr1	45508796	1
S01106	chr1	45566870	1
S01107	chr1	45569228	1
S01108	chr1	45616332	1
S01109	chr1	45616397	1
S01110	chr1	45824578	1
S01111	chr1	45997795	1
S01112	chr1	46008299	1
S01113	chr1	46030131	1
S01114	chr1	46031583	1
S01115	chr1	46032598	1
S01116	chr1	46034068	1
S01117	chr1	46034270	1
S01118	chr1	46184396	1
S01119	chr1	46185305	1
S01120	chr1	46261019	1
S01121	chr1	46261382	1
S01122	chr1	46272802	1
S01123	chr1	46273743	1
S01124	chr1	46274215	1
S01125	chr1	46310316	1
S01126	chr1	46347075	1
S01127	chr1	46353026	1
S01128	chr1	46360828	1
S01129	chr1	46406246	1
S01130	chr1	46408583	1
S01131	chr1	46410853	1
S01132	chr1	46411614	1
S01133	chr1	46411648	1
S01134	chr1	46412138	1
S01135	chr1	46799258	1
S01136	chr1	47082336	1
S01137	chr1	47099096	1
S01138	chr1	47141574	1
S01139	chr1	47334113	1
S01140	chr1	48224725	1
S01141	chr1	48228954	1
S01142	chr1	48229458	1
S01143	chr1	48233656	1
S01144	chr1	48235883	1
S01145	chr1	48237847	1
S01146	chr1	51112565	1
S01147	chr1	51270121	1
S01148	chr1	51577256	1
S01149	chr1	51617220	1
S01150	chr1	51714005	1
S01151	chr1	51786613	1
S01152	chr1	52142400	1
S01153	chr1	52233272	1
S01154	chr1	52274465	1
S01155	chr1	52293674	1
S01156	chr1	52293677	1
S01157	chr1	52340129	1
S01158	chr1	52412517	1
S01159	chr1	52414622	1
S01160	chr1	52602546	1
S01161	chr1	52606945	1
S01162	chr1	52633680	1
S01163	chr1	52887053	1
S01164	chr1	52974832	1
S01165	chr1	53063556	1
S01166	chr1	53071625	1
S01167	chr1	53084515	1
S01168	chr1	53202427	1
S01169	chr1	53461475	1
S01170	chr1	53958144	1
S01171	chr1	53966298	1
S01172	chr1	54200585	1
S01173	chr1	54205297	1
S01174	chr1	54205407	1
S01175	chr1	54548340	1
S01176	chr1	54584861	1
S01177	chr1	54585835	1
S01178	chr1	54594550	1
S01179	chr1	54594690	1
S01180	chr1	54599297	1
S01181	chr1	54601410	1
S01182	chr1	54601413	1
S01183	chr1	54605079	1
S01184	chr1	54605208	1
S01185	chr1	54607137	1
S01186	chr1	54630883	1
S01187	chr1	54673190	1
S01188	chr1	54674151	1
S01189	chr1	54678851	1
S01190	chr1	54682793	1
S01191	chr1	54686447	1
S01192	chr1	54701145	1
S01193	chr1	54701319	1
S01194	chr1	54701322	1
S01195	chr1	54702093	1
S01196	chr1	54709941	1
S01197	chr1	54728346	1
S01198	chr1	54741405	1
S01199	chr1	54814909	1
S01200	chr1	55007270	1
S01201	chr1	55040048	1
S01202	chr1	55046645	1
S01203	chr1	55052279	1
S01204	chr1	55056186	1
S01205	chr1	56691485	1
S01206	chr1	56692501	1
S01207	chr1	56874952	1
S01208	chr1	56876064	1
S01209	chr1	59378836	1
S01210	chr1	59674034	1
S01211	chr1	59840395	1
S01212	chr1	61352564	1
S01213	chr1	61769286	1
S01214	chr1	61775332	1
S01215	chr1	61797289	1
S01216	chr1	61908480	1
S01217	chr1	62037980	1
S01218	chr1	62114245	1
S01219	chr1	62784272	1
S01220	chr1	63629427	1
S01221	chr1	63636237	1
S01222	chr1	63636387	1
S01223	chr1	63638799	1
S01224	chr1	63654471	1
S01225	chr1	64050716	1
S01226	chr1	64550594	1
S01227	chr1	64602809	1
S01228	chr1	64641968	1
S01229	chr1	64673463	1
S01230	chr1	64675560	1
S01231	chr1	64675982	1
S01232	chr1	64802977	1
S01233	chr1	65148551	1
S01234	chr1	65309943	1
S01235	chr1	65364789	1
S01236	chr1	65366194	1
S01237	chr1	65429862	1
S01238	chr1	65601964	1
S01239	chr1	66257650	1
S01240	chr1	66363571	1
S01241	chr1	66365661	1
S01242	chr1	66534246	1
S01243	chr1	66625910	1
S01244	chr1	66636014	1
S01245	chr1	66660523	1
S01246	chr1	66667533	1
S01247	chr1	66667540	1
S01248	chr1	66679756	1
S01249	chr1	66694434	1
S01250	chr1	66776407	1
S01251	chr1	66925091	1
S01252	chr1	66930396	1
S01253	chr1	66976598	1
S01254	chr1	66976722	1
S01255	chr1	67182839	1
S01256	chr1	67307964	1
S01257	chr1	67321605	1
S01258	chr1	67686124	1
S01259	chr1	67686350	1
S01260	chr1	67686586	1
S01261	chr1	69568638	1
S01262	chr1	70221836	1
S01263	chr1	70244685	1
S01264	chr1	70411582	1
S01265	chr1	70429794	1
S01266	chr1	70435177	1
S01267	chr1	74369263	1
S01268	chr1	74463441	1
S01269	chr1	74733416	1
S01270	chr1	75136598	1
S01271	chr1	75734785	1
S01272	chr1	75848275	1
S01273	chr1	75883623	1
S01274	chr1	76868492	1
S01275	chr1	76868497	1
S01276	chr1	78046330	1
S01277	chr1	78629913	1
S01278	chr1	78641119	1
S01279	chr1	78650648	1
S01280	chr1	78659479	1
S01281	chr1	81800509	1
S01282	chr1	81969386	1
S01283	chr1	81970309	1
S01284	chr1	81970534	1
S01285	chr1	81984586	1
S01286	chr1	81985262	1
S01287	chr1	84173331	1
S01288	chr1	84412545	1
S01289	chr1	84479513	1
S01290	chr1	84497432	1
S01291	chr1	85581366	1
S01292	chr1	86428565	1
S01293	chr1	86430857	1
S01294	chr1	86430864	1
S01295	chr1	86450732	1
S01296	chr1	86485560	1
S01297	chr1	86574542	1
S01298	chr1	86577903	1
S01299	chr1	86578071	1
S01300	chr1	87084197	1
S01301	chr1	88770355	1
S01302	chr1	88804394	1
S01303	chr1	88833155	1
S01304	chr1	89380631	1
S01305	chr1	89633318	1
S01306	chr1	89843786	1
S01307	chr1	89995272	1
S01308	chr1	91501835	1
S01309	chr1	91515795	1
S01310	chr1	92168999	1
S01311	chr1	92171456	1
S01312	chr1	92299142	1
S01313	chr1	92833455	1
S01314	chr1	93522134	1
S01315	chr1	94418586	1
S01316	chr1	94487981	1
S01317	chr1	94489979	1
S01318	chr1	94498605	1
S01319	chr1	94499613	1
S01320	chr1	94827510	1
S01321	chr1	94842123	1
S01322	chr1	94867421	1
S01323	chr1	95173888	1
S01324	chr1	96721870	1
S01325	chr1	96723567	1
S01326	chr1	96777585	1
S01327	chr1	96806451	1
S01328	chr1	96812928	1
S01329	chr1	99264668	1
S01330	chr1	99288149	1
S01331	chr1	99300965	1
S01332	chr1	99876595	1
S01333	chr1	99884703	1
S01334	chr1	99902790	1
S01335	chr1	100038315	1
S01336	chr1	100068194	1
S01337	chr1	100133311	1
S01338	chr1	100144147	1
S01339	chr1	100266526	1
S01340	chr1	100266929	1
S01341	chr1	100277313	1
S01342	chr1	100353764	1
S01343	chr1	100455405	1
S01344	chr1	100495997	1
S01345	chr1	100896346	1
S01346	chr1	101237096	1
S01347	chr1	103573066	1
S01348	chr1	103575540	1
S01349	chr1	103618914	1
S01350	chr1	103621893	1
S01351	chr1	103655927	1
S01352	chr1	103657797	1
S01353	chr1	103658674	1
S01354	chr1	103751936	1
S01355	chr1	103752813	1
S01356	chr1	107140196	1
S01357	chr1	107141136	1
S01358	chr1	107436799	1
S01359	chr1	107480611	1
S01360	chr1	108450464	1
S01361	chr1	108458074	1
S01362	chr1	108616428	1
S01363	chr1	108692871	1
S01364	chr1	108696046	1
S01365	chr1	108898879	1
S01366	chr1	108918793	1
S01367	chr1	109090881	1
S01368	chr1	109094418	1
S01369	chr1	109164691	1
S01370	chr1	109172013	1
S01371	chr1	109191475	1
S01372	chr1	109199856	1
S01373	chr1	109214125	1
S01374	chr1	109258433	1
S01375	chr1	109259077	1
S01376	chr1	109261264	1
S01377	chr1	109264081	1
S01378	chr1	109266100	1
S01379	chr1	109267642	1
S01380	chr1	109269113	1
S01381	chr1	109269823	1
S01382	chr1	109271038	1
S01383	chr1	109271388	1
S01384	chr1	109271721	1
S01385	chr1	109273668	1
S01386	chr1	109467054	1
S01387	chr1	109478006	1
S01388	chr1	109484079	1
S01389	chr1	109486609	1
S01390	chr1	109487804	1
S01391	chr1	109489104	1
S01392	chr1	109490127	1
S01393	chr1	109495179	1
S01394	chr1	109548837	1
S01395	chr1	109586211	1
S01396	chr1	109586732	1
S01397	chr1	109625430	1
S01398	chr1	109628276	1
S01399	chr1	109629235	1
S01400	chr1	109629486	1
S01401	chr1	109656422	1
S01402	chr1	109668148	1
S01403	chr1	109668499	1
S01404	chr1	109669472	1
S01405	chr1	109687906	1
S01406	chr1	109688244	1
S01407	chr1	109911061	1
S01408	chr1	109924188	1
S01409	chr1	110012461	1
S01410	chr1	110019054	1
S01411	chr1	110037958	1
S01412	chr1	110037965	1
S01413	chr1	110039398	1
S01414	chr1	110047869	1
S01415	chr1	110192211	1
S01416	chr1	110192702	1
S01417	chr1	110194581	1
S01418	chr1	110198071	1
S01419	chr1	110346302	1
S01420	chr1	110892532	1
S01421	chr1	111311717	1
S01422	chr1	111314596	1
S01423	chr1	111318675	1
S01424	chr1	111346911	1
S01425	chr1	111449579	1
S01426	chr1	111477653	1
S01427	chr1	111691336	1
S01428	chr1	111756224	1
S01429	chr1	111756641	1
S01430	chr1	112516416	1
S01431	chr1	112647213	1
S01432	chr1	112649419	1
S01433	chr1	112667144	1
S01434	chr1	112675053	1
S01435	chr1	112689649	1
S01436	chr1	112690097	1
S01437	chr1	112691665	1
S01438	chr1	112722228	1
S01439	chr1	112723164	1
S01440	chr1	112723940	1
S01441	chr1	113112764	1
S01442	chr1	113116435	1
S01443	chr1	113119519	1
S01444	chr1	113391353	1
S01445	chr1	113585592	1
S01446	chr1	113641912	1
S01447	chr1	113646642	1
S01448	chr1	113929935	1
S01449	chr1	113929938	1
S01450	chr1	113962434	1
S01451	chr1	113980123	1
S01452	chr1	114855278	1
S01453	chr1	114855280	1
S01454	chr1	115033522	1
S01455	chr1	115685531	1
S01456	chr1	115992239	1
S01457	chr1	116026896	1
S01458	chr1	116062886	1
S01459	chr1	116128146	1
S01460	chr1	116384840	1
S01461	chr1	116389706	1
S01462	chr1	116392854	1
S01463	chr1	116395105	1
S01464	chr1	116398932	1
S01465	chr1	116403974	1
S01466	chr1	116760636	1
S01467	chr1	116944674	1
S01468	chr1	116984675	1
S01469	chr1	117013796	1
S01470	chr1	117060373	1
S01471	chr1	117060555	1
S01472	chr1	117076820	1
S01473	chr1	117086412	1
S01474	chr1	117091949	1
S01475	chr1	117941124	1
S01476	chr1	117943630	1
S01477	chr1	117949751	1
S01478	chr1	117955355	1
S01479	chr1	117959001	1
S01480	chr1	119415201	1
S01481	chr1	119735439	1
S01482	chr1	119741901	1
S01483	chr1	121365354	1
S01484	chr1	145098988	1
S01485	chr1	145618323	1
S01486	chr1	145623160	1
S01487	chr1	145719556	1
S01488	chr1	145840923	1
S01489	chr1	145845835	1
S01490	chr1	145846013	1
S01491	chr1	145846194	1
S01492	chr1	145847586	1
S01493	chr1	145977539	1
S01494	chr1	146938978	1
S01495	chr1	146951493	1
S01496	chr1	146959860	1
S01497	chr1	147256562	1
S01498	chr1	147286496	1
S01499	chr1	147286504	1
S01500	chr1	147938717	1
S01501	chr1	147943544	1
S01502	chr1	148844791	1
S01503	chr1	148889892	1
S01504	chr1	148962288	1
S01505	chr1	148966839	1
S01506	chr1	149017743	1
S01507	chr1	149018665	1
S01508	chr1	149029925	1
S01509	chr1	149899734	1
S01510	chr1	150067949	1
S01511	chr1	150077097	1
S01512	chr1	150082717	1
S01513	chr1	150092304	1
S01514	chr1	150142931	1
S01515	chr1	150150285	1
S01516	chr1	150156205	1
S01517	chr1	150263877	1
S01518	chr1	150325086	1
S01519	chr1	150333199	1
S01520	chr1	150344428	1
S01521	chr1	150344436	1
S01522	chr1	150443281	1
S01523	chr1	150460061	1
S01524	chr1	150487515	1
S01525	chr1	150487520	1
S01526	chr1	150492488	1
S01527	chr1	150510879	1
S01528	chr1	150511831	1
S01529	chr1	150554121	1
S01530	chr1	150554360	1
S01531	chr1	150556616	1
S01532	chr1	150557048	1
S01533	chr1	150926521	1
S01534	chr1	150941332	1
S01535	chr1	150943993	1
S01536	chr1	150963741	1
S01537	chr1	150983976	1
S01538	chr1	150987953	1
S01539	chr1	150988286	1
S01540	chr1	151008676	1
S01541	chr1	151028943	1
S01542	chr1	151043723	1
S01543	chr1	151043726	1
S01544	chr1	151050433	1
S01545	chr1	151090571	1
S01546	chr1	151166540	1
S01547	chr1	151168334	1
S01548	chr1	151239175	1
S01549	chr1	151242439	1
S01550	chr1	151288522	1
S01551	chr1	151401353	1
S01552	chr1	151523437	1
S01553	chr1	151534133	1
S01554	chr1	151537206	1
S01555	chr1	151540422	1
S01556	chr1	151540425	1
S01557	chr1	151562586	1
S01558	chr1	151574397	1
S01559	chr1	151668474	1
S01560	chr1	151711996	1
S01561	chr1	151728890	1
S01562	chr1	151767298	1
S01563	chr1	152796770	1
S01564	chr1	152843503	1
S01565	chr1	153360639	1
S01566	chr1	153628496	1
S01567	chr1	153634342	1
S01568	chr1	153661203	1
S01569	chr1	153679826	1
S01570	chr1	153685081	1
S01571	chr1	153686649	1
S01572	chr1	153740730	1
S01573	chr1	153751237	1
S01574	chr1	153754737	1
S01575	chr1	153757575	1
S01576	chr1	153757762	1
S01577	chr1	153760388	1
S01578	chr1	153760390	1
S01579	chr1	153760918	1
S01580	chr1	153776725	1
S01581	chr1	153777884	1
S01582	chr1	153777889	1
S01583	chr1	153973082	1
S01584	chr1	153973712	1
S01585	chr1	153991117	1
S01586	chr1	154228724	1
S01587	chr1	154235198	1
S01588	chr1	154237134	1
S01589	chr1	154255685	1
S01590	chr1	154257433	1
S01591	chr1	154270201	1
S01592	chr1	154272772	1
S01593	chr1	154330453	1
S01594	chr1	154331447	1
S01595	chr1	154331677	1
S01596	chr1	154331955	1
S01597	chr1	154332618	1
S01598	chr1	154332696	1
S01599	chr1	154342957	1
S01600	chr1	154343455	1
S01601	chr1	154344061	1
S01602	chr1	154344398	1
S01603	chr1	154344635	1
S01604	chr1	154345322	1
S01605	chr1	154345802	1
S01606	chr1	154348537	1
S01607	chr1	154348843	1
S01608	chr1	154434704	1
S01609	chr1	154503026	1
S01610	chr1	154521475	1
S01611	chr1	154542062	1
S01612	chr1	154542065	1
S01613	chr1	154543958	1
S01614	chr1	154569842	1
S01615	chr1	154572161	1
S01616	chr1	154974909	1
S01617	chr1	154974916	1
S01618	chr1	155016223	1
S01619	chr1	155034435	1
S01620	chr1	155043509	1
S01621	chr1	155046483	1
S01622	chr1	155047191	1
S01623	chr1	155047312	1
S01624	chr1	155048057	1
S01625	chr1	155048169	1
S01626	chr1	155054504	1
S01627	chr1	155055793	1
S01628	chr1	155055848	1
S01629	chr1	155056249	1
S01630	chr1	155057854	1
S01631	chr1	155061971	1
S01632	chr1	155061980	1
S01633	chr1	155067372	1
S01634	chr1	155085880	1
S01635	chr1	155086123	1
S01636	chr1	155086131	1
S01637	chr1	155136301	1
S01638	chr1	155137561	1
S01639	chr1	155174604	1
S01640	chr1	155177287	1
S01641	chr1	155178610	1
S01642	chr1	155190154	1
S01643	chr1	155191141	1
S01644	chr1	155212770	1
S01645	chr1	155277867	1
S01646	chr1	155285308	1
S01647	chr1	155287336	1
S01648	chr1	155309079	1
S01649	chr1	155309964	1
S01650	chr1	155318170	1
S01651	chr1	155717127	1
S01652	chr1	155729365	1
S01653	chr1	156066103	1
S01654	chr1	156066106	1
S01655	chr1	156068459	1
S01656	chr1	156082660	1
S01657	chr1	156082951	1
S01658	chr1	156136915	1
S01659	chr1	156137027	1
S01660	chr1	156147369	1
S01661	chr1	156160559	1
S01662	chr1	156160900	1
S01663	chr1	156161033	1
S01664	chr1	156232423	1
S01665	chr1	156236289	1
S01666	chr1	156242556	1
S01667	chr1	156286472	1
S01668	chr1	156344706	1
S01669	chr1	156381942	1
S01670	chr1	156582433	1
S01671	chr1	156585231	1
S01672	chr1	156623468	1
S01673	chr1	156624595	1
S01674	chr1	156624781	1
S01675	chr1	156648858	1
S01676	chr1	156651459	1
S01677	chr1	156656933	1
S01678	chr1	156657677	1
S01679	chr1	156659030	1
S01680	chr1	156729215	1
S01681	chr1	156733516	1
S01682	chr1	156842083	1
S01683	chr1	156864795	1
S01684	chr1	156866905	1
S01685	chr1	156873636	1
S01686	chr1	156873963	1
S01687	chr1	156875008	1
S01688	chr1	156875523	1
S01689	chr1	156876571	1
S01690	chr1	156879360	1
S01691	chr1	156880153	1
S01692	chr1	156904852	1
S01693	chr1	156905319	1
S01694	chr1	156905424	1
S01695	chr1	156906276	1
S01696	chr1	156908050	1
S01697	chr1	156908828	1
S01698	chr1	156909913	1
S01699	chr1	156910743	1
S01700	chr1	156912242	1
S01701	chr1	156914649	1
S01702	chr1	156920967	1
S01703	chr1	156923944	1
S01704	chr1	156924425	1
S01705	chr1	156924549	1
S01706	chr1	156924551	1
S01707	chr1	156924638	1
S01708	chr1	156924932	1
S01709	chr1	156927270	1
S01710	chr1	156927651	1
S01711	chr1	156927655	1
S01712	chr1	156928003	1
S01713	chr1	156930614	1
S01714	chr1	156932027	1
S01715	chr1	158084578	1
S01716	chr1	158086746	1
S01717	chr1	158089627	1
S01718	chr1	158091553	1
S01719	chr1	158093333	1
S01720	chr1	158093625	1
S01721	chr1	158093761	1
S01722	chr1	158094314	1
S01723	chr1	158181458	1
S01724	chr1	158184035	1
S01725	chr1	158254726	1
S01726	chr1	158255079	1
S01727	chr1	158257507	1
S01728	chr1	158290124	1
S01729	chr1	158844121	1
S01730	chr1	158942398	1
S01731	chr1	159045463	1
S01732	chr1	159049598	1
S01733	chr1	159171852	1
S01734	chr1	159193559	1
S01735	chr1	159196885	1
S01736	chr1	159302418	1
S01737	chr1	159307751	1
S01738	chr1	159588096	1
S01739	chr1	159782148	1
S01740	chr1	159808173	1
S01741	chr1	159813553	1
S01742	chr1	159830191	1
S01743	chr1	160084878	1
S01744	chr1	160084884	1
S01745	chr1	160129266	1
S01746	chr1	160135841	1
S01747	chr1	160136369	1
S01748	chr1	160136374	1
S01749	chr1	160155248	1
S01750	chr1	160176094	1
S01751	chr1	160195123	1
S01752	chr1	160201246	1
S01753	chr1	160205521	1
S01754	chr1	160351803	1
S01755	chr1	160355957	1
S01756	chr1	160400867	1
S01757	chr1	160415651	1
S01758	chr1	160416057	1
S01759	chr1	160416180	1
S01760	chr1	160748513	1
S01761	chr1	160814761	1
S01762	chr1	160818316	1
S01763	chr1	161099796	1
S01764	chr1	161154118	1
S01765	chr1	161157016	1
S01766	chr1	161157317	1
S01767	chr1	161159682	1
S01768	chr1	161162096	1
S01769	chr1	161164941	1
S01770	chr1	161165024	1
S01771	chr1	161165142	1
S01772	chr1	161167094	1
S01773	chr1	161168995	1
S01774	chr1	161209310	1
S01775	chr1	161217986	1
S01776	chr1	161218082	1
S01777	chr1	161218722	1
S01778	chr1	161227885	1
S01779	chr1	161227987	1
S01780	chr1	161228306	1
S01781	chr1	161258980	1
S01782	chr1	161323617	1
S01783	chr1	161506590	1
S01784	chr1	161710491	1
S01785	chr1	161721758	1
S01786	chr1	161725816	1
S01787	chr1	161726698	1
S01788	chr1	161726991	1
S01789	chr1	161753076	1
S01790	chr1	161778316	1
S01791	chr1	161802047	1
S01792	chr1	162154407	1
S01793	chr1	162154474	1
S01794	chr1	162355189	1
S01795	chr1	162365565	1
S01796	chr1	162498267	1
S01797	chr1	162590510	1
S01798	chr1	162804262	1
S01799	chr1	162804270	1
S01800	chr1	163339476	1
S01801	chr1	164799886	1
S01802	chr1	164799888	1
S01803	chr1	164807543	1
S01804	chr1	165649842	1
S01805	chr1	165651087	1
S01806	chr1	165652034	1
S01807	chr1	165654279	1
S01808	chr1	165827936	1
S01809	chr1	165890361	1
S01810	chr1	165896336	1
S01811	chr1	166989483	1
S01812	chr1	167016284	1
S01813	chr1	167119244	1
S01814	chr1	167697102	1
S01815	chr1	167697838	1
S01816	chr1	167765748	1
S01817	chr1	168002485	1
S01818	chr1	168023051	1
S01819	chr1	168063622	1
S01820	chr1	168075373	1
S01821	chr1	168184781	1
S01822	chr1	168226139	1
S01823	chr1	168236767	1
S01824	chr1	168291161	1
S01825	chr1	168291428	1
S01826	chr1	168293138	1
S01827	chr1	169125038	1
S01828	chr1	169131292	1
S01829	chr1	169382280	1
S01830	chr1	169798958	1
S01831	chr1	169830340	1
S01832	chr1	169830751	1
S01833	chr1	170736048	1
S01834	chr1	170965255	1
S01835	chr1	170971882	1
S01836	chr1	170990001	1
S01837	chr1	170992328	1
S01838	chr1	171258219	1
S01839	chr1	171319961	1
S01840	chr1	171485734	1
S01841	chr1	171527794	1
S01842	chr1	171587750	1
S01843	chr1	171604116	1
S01844	chr1	171614799	1
S01845	chr1	171794398	1
S01846	chr1	171987804	1
S01847	chr1	172081906	1
S01848	chr1	172093729	1
S01849	chr1	172131170	1
S01850	chr1	172379182	1
S01851	chr1	172387355	1
S01852	chr1	172407773	1
S01853	chr1	173477492	1
S01854	chr1	173715077	1
S01855	chr1	173716006	1
S01856	chr1	173716062	1
S01857	chr1	173826782	1
S01858	chr1	173830661	1
S01859	chr1	173853572	1
S01860	chr1	173853798	1
S01861	chr1	173868401	1
S01862	chr1	174800499	1
S01863	chr1	175127089	1
S01864	chr1	176557237	1
S01865	chr1	176699587	1
S01866	chr1	177229804	1
S01867	chr1	178094693	1
S01868	chr1	178520367	1
S01869	chr1	178725422	1
S01870	chr1	178784521	1
S01871	chr1	178821703	1
S01872	chr1	179044223	1
S01873	chr1	179050369	1
S01874	chr1	179293941	1
S01875	chr1	179323432	1
S01876	chr1	179323439	1
S01877	chr1	179335654	1
S01878	chr1	179342117	1
S01879	chr1	179365998	1
S01880	chr1	179366004	1
S01881	chr1	179383540	1
S01882	chr1	179468641	1
S01883	chr1	179483221	1
S01884	chr1	179593871	1
S01885	chr1	179635886	1
S01886	chr1	179639840	1
S01887	chr1	179743420	1
S01888	chr1	179743422	1
S01889	chr1	179743428	1
S01890	chr1	179807888	1
S01891	chr1	179812112	1
S01892	chr1	179914051	1
S01893	chr1	179914054	1
S01894	chr1	180090708	1
S01895	chr1	180094615	1
S01896	chr1	180096039	1
S01897	chr1	180182317	1
S01898	chr1	180184049	1
S01899	chr1	180190584	1
S01900	chr1	180230605	1
S01901	chr1	180266393	1
S01902	chr1	180266593	1
S01903	chr1	180272003	1
S01904	chr1	180632275	1
S01905	chr1	180811487	1
S01906	chr1	180834877	1
S01907	chr1	180863710	1
S01908	chr1	180873941	1
S01909	chr1	180880077	1
S01910	chr1	180917853	1
S01911	chr1	180928572	1
S01912	chr1	180941284	1
S01913	chr1	180945298	1
S01914	chr1	180945305	1
S01915	chr1	181034074	1
S01916	chr1	181049055	1
S01917	chr1	181053674	1
S01918	chr1	181651439	1
S01919	chr1	181724473	1
S01920	chr1	181726160	1
S01921	chr1	181736434	1
S01922	chr1	181737520	1
S01923	chr1	181755239	1
S01924	chr1	181776232	1
S01925	chr1	182454039	1
S01926	chr1	182472391	1
S01927	chr1	182488346	1
S01928	chr1	182818543	1
S01929	chr1	182853417	1
S01930	chr1	182858639	1
S01931	chr1	182881264	1
S01932	chr1	182883523	1
S01933	chr1	182884812	1
S01934	chr1	183110654	1
S01935	chr1	183126262	1
S01936	chr1	183128754	1
S01937	chr1	183131377	1
S01938	chr1	183135044	1
S01939	chr1	183140507	1
S01940	chr1	183227696	1
S01941	chr1	183228616	1
S01942	chr1	183235578	1
S01943	chr1	183235734	1
S01944	chr1	183472648	1
S01945	chr1	183527958	1
S01946	chr1	183529399	1
S01947	chr1	183538380	1
S01948	chr1	183636500	1
S01949	chr1	183742129	1
S01950	chr1	183805329	1
S01951	chr1	183900233	1
S01952	chr1	184477602	1
S01953	chr1	184619521	1
S01954	chr1	185045648	1
S01955	chr1	185098341	1
S01956	chr1	185190642	1
S01957	chr1	185231579	1
S01958	chr1	185865743	1
S01959	chr1	185911784	1
S01960	chr1	185997528	1
S01961	chr1	186045691	1
S01962	chr1	186078219	1
S01963	chr1	186081210	1
S01964	chr1	186087334	1
S01965	chr1	186090916	1
S01966	chr1	186093129	1
S01967	chr1	186136663	1
S01968	chr1	186296291	1
S01969	chr1	186300211	1
S01970	chr1	186309139	1
S01971	chr1	186309867	1
S01972	chr1	186870516	1
S01973	chr1	193076916	1
S01974	chr1	193130241	1
S01975	chr1	193152443	1
S01976	chr1	196745999	1
S01977	chr1	196747114	1
S01978	chr1	196790227	1
S01979	chr1	196830682	1
S01980	chr1	196831800	1
S01981	chr1	196915138	1
S01982	chr1	197902910	1
S01983	chr1	197902912	1
S01984	chr1	197917994	1
S01985	chr1	197917996	1
S01986	chr1	197918317	1
S01987	chr1	198319415	1
S01988	chr1	198716840	1
S01989	chr1	198752776	1
S01990	chr1	198754404	1
S01991	chr1	200042962	1
S01992	chr1	200832195	1
S01993	chr1	200832203	1
S01994	chr1	200853276	1
S01995	chr1	200899596	1
S01996	chr1	200901156	1
S01997	chr1	200907829	1
S01998	chr1	200912141	1
S01999	chr1	201197313	1
[truncated: 24,212 more rows]
