# Supplementary material for: cuRRBS: simple and robust evaluation of enzyme combinations for reduced representation approaches
Source: Nucleic Acids Res. 2017 Sep 19;45(20):11559–69. doi: 10.1093/nar/gkx814 (PMC5714207; doi:10.1093/nar/gkx814)
Supplement: Supplementary Data [file gkx814_supp.zip › nar-02012-n-2017-File007.csv]

Site_ID	Chr	Coordinate	Weight
S001	chr15	74203013	0.12933661
S002	chr17	40885350	0.002008493
S003	chr10	35605502	0.111945219
S004	chr17	68307004	0.005017857
S005	chr12	14886091	0.136199957
S006	chr10	133527236	0.000265206
S007	chr12	79691488	1.59976405
S008	chr7	54759984	0.056852418
S009	chr9	129080459	0.102862854
S010	chr14	21098704	0.167672796
S011	chr11	126356112	0.040535924
S012	chr21	37208185	0.033581152
S013	chr7	31687298	0.238560451
S014	chr22	28772526	0.379166543
S015	chr1	169629974	0.345952077
S016	chr17	38705946	0.025753328
S017	chr11	57336157	0.686111875
S018	chr10	70785668	0.036910708
S019	chr6	3849038	0.031258306
S020	chr7	101020086	0.088628396
S021	chr19	57681863	0.159948713
S022	chr10	30984781	0.042805528
S023	chr12	6772917	0.271122363
S024	chr9	71911733	0.604056375
S025	chr2	86337915	1.169245865
S026	chr20	63956349	0.658400181
S027	chr15	40893775	0.048429497
S028	chr19	6739181	0.006127551
S029	chr2	74529107	0.044757003
S030	chr6	62286792	0.086512604
S031	chr1	179293327	0.337498333
S032	chr16	2341080	0.126928853
S033	chr9	136946226	0.062771342
S034	chr3	131027104	0.17128537
S035	chr12	57611975	0.024270255
S036	chr8	41308180	0.425971257
S037	chr19	4769641	1.875446187
S038	chr19	15010719	0.073741383
S039	chr17	41370474	0.349274493
S040	chr9	83957099	0.140583491
S041	chr4	94208252	0.050646083
S042	chr2	86440945	0.47394601
S043	chr3	51670335	0.459777041
S044	chr4	52051105	0.023536343
S045	chr21	17513775	0.551041258
S046	chr6	30883861	0.013544725
S047	chr15	44288775	0.854784621
S048	chr3	127673560	0.064471129
S049	chr17	16569552	0.207653221
S050	chr15	70854968	0.032630972
S051	chr14	91253829	0.858843002
S052	chr7	94657641	0.112677232
S053	chr17	6995978	0.014946399
S054	chr3	51982822	0.026893522
S055	chr2	199955431	0.301555266
S056	chr3	31981275	0.144763726
S057	chr7	101165768	1.034144196
S058	chr9	37465715	0.201195165
S059	chr17	75515004	0.054920672
S060	chr10	84173007	0.079374551
S061	chr10	71963463	0.416694314
S062	chr5	127517332	0.05992505
S063	chr6	56842889	0.001478366
S064	chr3	51974471	0.444042106
S065	chr7	130733488	0.771798107
S066	chr13	99087128	0.440056203
S067	chr7	150329961	0.001756899
S068	chr19	9362889	0.087295559
S069	chr19	51065849	0.11851793
S070	chr8	23404560	0.052940133
S071	chr22	21014721	0.578208568
S072	chr17	17206256	0.031153885
S073	chr1	110211635	0.346355946
S074	chr8	119067386	0.060215102
S075	chr2	169479657	0.058704445
S076	chr17	1684594	0.158648055
S077	chr19	41876655	0.018064958
S078	chr4	55509853	0.081029885
S079	chr4	90839078	0.142865007
S080	chr3	45026296	0.007113851
S081	chr15	44663900	0.027024582
S082	chr17	29042762	0.597211279
S083	chr16	2428780	0.43315799
S084	chr12	103841701	0.015758987
S085	chr6	25652374	1.858006164
S086	chr11	34105167	0.130551876
S087	chr17	34579983	0.141331243
S088	chr16	57186185	0.016307574
S089	chr14	52313916	0.151674548
S090	chr16	1615093	0.374888117
S091	chr1	56644730	0.238015601
S092	chr20	50116130	0.001010208
S093	chr19	19217181	0.091760658
S094	chr15	65517866	1.503184415
S095	chr9	69035321	0.626329239
S096	chr9	131737628	0.192242573
S097	chr19	48446184	0.041640015
S098	chr1	150981467	0.088226928
S099	chr1	39025787	0.520727113
S100	chr19	15479721	0.218776385
S101	chr19	54102395	0.005632264
S102	chr12	93677447	0.059490426
S103	chr16	84191295	0.051178068
S104	chr5	32711323	0.074789714
S105	chr11	68010482	0.01177889
S106	chr8	143038689	0.009940405
S107	chr22	27801808	0.116542884
S108	chr2	25168970	0.012830322
S109	chr8	66432405	0.341458098
S110	chr17	34270695	0.008484904
S111	chr3	45842184	0.070505215
S112	chr2	134251352	0.068634882
S113	chr16	2026596	0.42705014
S114	chr15	96330802	0.812907628
S115	chr1	68497257	0.140510611
S116	chr7	137846427	0.211774018
S117	chr5	17216325	0.103386824
S118	chr11	65557687	0.220130796
S119	chr10	51074738	0.12172174
S120	chr1	68047288	0.307808351
S121	chr14	74921402	0.196543481
S122	chr9	130664721	0.278393765
S123	chr12	79690938	0.027502906
S124	chr18	79952293	0.683075851
S125	chr17	42681679	0.013745188
S126	chr13	108268704	0.000417407
S127	chr17	74859820	0.147296004
S128	chr9	34662285	0.346465927
S129	chr4	6269931	0.016561072
S130	chr1	236394382	0.391318905
S131	chr12	47726633	0.066316642
S132	chr1	214603126	0.095237498
S133	chr1	111227669	0.046803147
S134	chr1	54548036	0.014675
S135	chr12	114408594	0.468416918
S136	chr5	151348251	0.069971286
S137	chr2	216859640	0.115358177
S138	chr11	125746993	0.057139076
S139	chr18	77249831	0.389335841
S140	chr2	226835742	0.514646778
S141	chr6	169790016	0.069157921
S142	chr16	87601867	0.399903548
S143	chr6	109382735	0.093135749
S144	chr19	13151201	0.012053497
S145	chr9	125707504	0.157897406
S146	chr1	243842986	0.076158602
S147	chr2	200510375	0.35058529
S148	chr17	75905258	0.176347192
S149	chr22	41926142	0.700001079
S150	chr2	48755818	0.079279219
S151	chr22	17120491	0.533301546
S152	chr3	39193875	0.045644385
S153	chr3	138434921	0.002979815
S154	chr19	43820799	0.188560769
S155	chr19	38257156	0.339726781
S156	chr3	33797897	0.131067992
S157	chr19	3573753	0.133612754
S158	chr18	21740577	0.431303727
S159	chr2	199954390	0.261380978
S160	chr10	69629940	0.205992326
S161	chr11	12009096	0.138857398
S162	chr22	46054227	0.091238949
S163	chr12	14886498	0.003525343
S164	chr1	19420070	0.013848218
S165	chr21	37007270	0.412023313
S166	chr11	65920406	0.201508653
S167	chr14	90332224	0.110100933
S168	chr15	74889789	0.448971744
S169	chr15	29821520	0.029983661
S170	chr21	36385227	0.049613334
S171	chr19	18233512	0.033651673
S172	chr7	24572799	0.12067687
S173	chr7	130440712	0.378716214
S174	chr19	49423019	0.303565965
S175	chr3	195443851	0.119511769
S176	chr7	121396675	0.336713957
S177	chr6	29355553	0.086897539
S178	chr19	5784173	0.003142044
S179	chr2	227871419	0.251930765
S180	chr8	42540975	0.140373287
S181	chr8	119639412	0.050383781
S182	chr3	152267644	0.087120888
S183	chr2	27051441	3.067470269
S184	chr8	12951505	0.066922165
S185	chr20	58839905	0.030798249
S186	chr16	3443997	0.122182935
S187	chr8	30384145	0.168603536
S188	chr17	6557252	0.000900283
S189	chr11	102347627	0.136027886
S190	chr18	23690590	0.053377439
S191	chr1	32221966	0.035824163
S192	chr6	143060538	0.241642003
S193	chr1	201955444	0.078482669
S194	chr19	12881423	0.468757862
S195	chr6	128520827	0.119627233
S196	chr7	100436787	0.382897521
S197	chr14	57494258	0.043744933
S198	chr16	22001244	0.730702811
S199	chr6	136793375	0.108169109
S200	chr19	48836532	0.009486551
S201	chr3	47579637	0.036324808
S202	chr14	93331963	0.006495541
S203	chr6	31112752	0.017495382
S204	chr1	156592155	0.196860712
S205	chr8	47737949	2.551903028
S206	chr4	46994247	0.012966376
S207	chr9	134327229	1.719195146
S208	chr17	75980008	0.282563693
S209	chr5	171420247	0.066439934
S210	chr11	75429636	0.167493846
S211	chr12	6567992	0.096067716
S212	chr4	81204871	0.3462842
S213	chr16	726458	0.153803786
S214	chr3	100260581	5.94e-06
S215	chr11	89491631	0.001985558
S216	chr2	120792290	0.115572976
S217	chr21	38661968	0.000157189
S218	chr22	50529914	0.137315506
S219	chr10	44960052	0.569717328
S220	chr15	91852606	0.645058713
S221	chr7	43729450	0.094843228
S222	chr18	45724114	0.065957735
S223	chr16	68737041	0.156624167
S224	chr17	54900408	0.057992142
S225	chr20	25585746	0.146830197
S226	chr4	118033231	0.022992725
S227	chr4	3463277	0.066620539
S228	chr1	150293891	0.264553633
S229	chr6	31730449	0.037915414
S230	chr7	94657643	0.089986969
S231	chr10	73642562	0.121873904
S232	chr3	51974522	0.37048069
S233	chr22	23751639	0.356369685
S234	chr12	75209621	0.554265536
S235	chr8	123274871	0.478583455
S236	chr1	47415584	0.201888482
S237	chr3	47513986	0.315009523
S238	chr3	53046666	0.590929745
S239	chr1	42766957	0.055931441
S240	chr1	36100255	0.069773889
S241	chr22	39244830	0.47038013
S242	chr2	60756282	0.754588838
S243	chr15	45252137	0.019259662
S244	chr10	125824621	0.149635977
S245	chr1	31619363	0.098912421
S246	chr17	4739352	0.122668557
S247	chr1	95118080	0.005027927
S248	chr5	139390730	0.286095083
S249	chr11	73950875	0.021362462
S250	chr16	84145726	0.103539266
S251	chr12	30696180	0.452037396
S252	chr9	5450936	0.104549906
S253	chr17	82274220	0.88692879
S254	chr22	37675670	0.241884461
S255	chr1	1232656	0.62850032
S256	chr16	66830505	0.120248941
S257	chr11	44065873	0.052478619
S258	chr22	21736197	0.028008213
S259	chr4	94452151	0.164360384
S260	chr3	47513610	0.389841338
S261	chr7	73434151	0.744776072
S262	chr15	78131222	0.116737935
S263	chr2	233031409	0.094275521
S264	chr15	80778510	0.14446198
S265	chr3	115623486	0.003601976
S266	chr4	82799087	0.216873362
S267	chr16	84700408	0.387628988
S268	chr11	119317435	0.119679089
S269	chr1	23531543	0.166397828
S270	chr8	25459055	0.045368222
S271	chr11	47352657	0.054401836
S272	chr2	113059466	0.195972049
S273	chr19	19516005	0.123872644
S274	chr17	48578650	0.150206847
S275	chr15	72319784	0.205911023
S276	chr1	200873301	0.135875207
S277	chr5	55994918	0.002510616
S278	chr19	38336738	0.027954025
S279	chr7	95596208	0.133887348
S280	chr19	55947868	0.122000415
S281	chr5	134874094	0.214854921
S282	chr8	85438049	0.057604916
S283	chr15	22980370	0.047520857
S284	chr20	609599	0.009556913
S285	chr19	58353480	0.020951084
S286	chr3	184361384	0.00136474
S287	chr11	43880857	0.161364515
S288	chr7	2313767	0.008321411
S289	chr6	18122488	1.718507337
S290	chr2	101001799	0.160173786
S291	chr1	68047094	0.078584998
S292	chr7	139340407	0.114374788
S293	chr16	81238676	0.385598354
S294	chr4	87006554	0.999917662
S295	chr22	39152126	0.118914538
S296	chr3	33097135	0.17318824
S297	chr6	3228131	0.128377865
S298	chr20	47356852	0.600765489
S299	chr1	46667924	0.359681997
S300	chr5	115545099	0.266499641
S301	chr14	87993522	0.243414212
S302	chr8	27491423	0.00950238
S303	chr20	157236	0.187704497
S304	chr11	6656912	0.000792206
S305	chr13	33818732	0.372917726
S306	chr3	156673905	0.152852459
S307	chr1	206507825	0.001508834
S308	chr9	2838508	0.057512039
S309	chr11	64339060	0.339639763
S310	chr20	38805909	0.087006506
S311	chr15	90883437	0.129936396
S312	chr20	16729669	0.307424926
S313	chr8	96493640	0.279922439
S314	chr11	114058442	0.057744615
S315	chr4	157220784	0.179969129
S316	chr5	58460975	0.224446911
S317	chr22	20021540	0.002315093
S318	chr3	38265181	0.028135965
S319	chr11	32583638	1.50223047
S320	chr8	22156486	0.176029721
S321	chr3	122515287	0.004461622
S322	chr2	11670239	0.120291759
S323	chr12	56636329	1.392021375
S324	chr16	58129910	0.304478062
S325	chr3	9362914	0.019974651
S326	chr17	44390360	0.216624999
S327	chr17	48615172	0.030298685
S328	chr16	23678481	0.192765894
S329	chr19	4769648	0.283314043
S330	chr1	224114472	0.361822974
S331	chr8	22130348	0.296285378
S332	chr17	13017996	0.043863368
S333	chr12	106955315	0.959651842
S334	chr1	35573558	0.126025756
S335	chr22	46053581	0.166268862
S336	chr22	43110015	0.127052431
S337	chr19	55117995	0.159361013
S338	chr3	47476329	0.506521375
S339	chr6	152637354	0.040743067
S340	chr11	134225758	0.144822054
S341	chr6	38702661	0.549029142
S342	chr19	16325311	0.358161798
S343	chr6	157822801	0.254089345
S344	chr16	22001083	0.466528425
S345	chr19	49155656	0.035326263
S346	chr5	176365877	0.055768503
S347	chr15	83285477	0.087286864
S348	chr1	223393367	0.138635766
S349	chr7	88759689	0.211230721
S350	chr19	7381415	0.092440884
S351	chr4	82890995	0.261275244
S352	chr15	41513670	0.064596615
S353	chr21	32413126	0.869124446
