# Supplementary material for: cuRRBS: simple and robust evaluation of enzyme combinations for reduced representation approaches
Source: Nucleic Acids Res. 2017 Sep 19;45(20):11559–69. doi: 10.1093/nar/gkx814 (PMC5714207; doi:10.1093/nar/gkx814)
Supplement: Supplementary Data [file gkx814_supp.zip › nar-02012-n-2017-File008.csv]

Site_ID	Chr	Coordinate	Weight
1	chr1	39559299	1
2	chr1	39559318	1
3	chr1	39559383	1
4	chr1	39559387	1
5	chr1	39559401	1
6	chr1	39559406	1
7	chr1	39559417	1
8	chr1	39559498	1
9	chr1	39559504	1
10	chr1	39559537	1
11	chr1	39559553	1
12	chr1	39559560	1
13	chr1	39559602	1
14	chr1	39559650	1
15	chr1	39559653	1
16	chr1	39559657	1
17	chr1	39559674	1
18	chr1	39559680	1
19	chr1	39559683	1
20	chr1	39559691	1
21	chr1	39559696	1
22	chr1	39559712	1
23	chr1	39559739	1
24	chr1	39559743	1
25	chr1	39559811	1
26	chr1	39559819	1
27	chr1	39559827	1
28	chr1	39559849	1
29	chr1	39559851	1
30	chr1	39559857	1
31	chr1	39559874	1
32	chr1	39559889	1
33	chr1	39559937	1
34	chr1	39559945	1
35	chr1	39559949	1
36	chr1	39559980	1
37	chr1	39559991	1
38	chr1	39560011	1
39	chr1	39560032	1
40	chr1	39560036	1
41	chr1	39560041	1
42	chr1	39560069	1
43	chr1	39560089	1
44	chr1	39560210	1
45	chr1	39560390	1
46	chr1	39560398	1
47	chr1	39560453	1
48	chr1	39560473	1
49	chr1	39560511	1
50	chr1	39560530	1
51	chr1	39560775	1
52	chr1	68046152	1
53	chr1	68046266	1
54	chr1	68046282	1
55	chr1	68046477	1
56	chr1	68046557	1
57	chr1	68046568	1
58	chr1	68046670	1
59	chr1	68046685	1
60	chr1	68046745	1
61	chr1	68046772	1
62	chr1	68046788	1
63	chr1	68046822	1
64	chr1	68046856	1
65	chr1	68046961	1
66	chr1	68046967	1
67	chr1	68046975	1
68	chr1	68046985	1
69	chr1	68046990	1
70	chr1	68047000	1
71	chr1	68047002	1
72	chr1	68047009	1
73	chr1	68047012	1
74	chr1	68047027	1
75	chr1	68047051	1
76	chr1	68047094	1
77	chr1	68047110	1
78	chr1	68047120	1
79	chr1	68047124	1
80	chr1	68047142	1
81	chr1	68047162	1
82	chr1	68047168	1
83	chr1	68047177	1
84	chr1	68047180	1
85	chr1	68047182	1
86	chr1	68047216	1
87	chr1	68047218	1
88	chr1	68047234	1
89	chr1	68047245	1
90	chr1	68047251	1
91	chr1	68047288	1
92	chr1	68047298	1
93	chr1	68047308	1
94	chr1	68047321	1
95	chr1	68050105	1
96	chr1	68050135	1
97	chr1	68050173	1
98	chr1	68050189	1
99	chr1	68050255	1
100	chr1	68050294	1
101	chr1	68050312	1
102	chr1	68050346	1
103	chr1	68050387	1
104	chr1	68050397	1
105	chr1	68050410	1
106	chr1	68050416	1
107	chr1	68050418	1
108	chr1	68050455	1
109	chr1	68050474	1
110	chr1	68050532	1
111	chr1	68050554	1
112	chr1	68050562	1
113	chr1	68050589	1
114	chr1	68050596	1
115	chr1	68050608	1
116	chr1	68050610	1
117	chr1	68050646	1
118	chr1	68050648	1
119	chr1	68050661	1
120	chr1	68050668	1
121	chr1	68050678	1
122	chr1	68050685	1
123	chr1	68050691	1
124	chr1	68050722	1
125	chr1	68050728	1
126	chr1	68050735	1
127	chr1	68050770	1
128	chr1	68050777	1
129	chr1	68050780	1
130	chr1	68050782	1
131	chr1	68050789	1
132	chr1	68050809	1
133	chr1	68050835	1
134	chr1	68050925	1
135	chr4	88696774	1
136	chr4	88696818	1
137	chr4	88696853	1
138	chr4	88696886	1
139	chr4	88696898	1
140	chr4	88697033	1
141	chr4	88697136	1
142	chr4	88697173	1
143	chr4	88697217	1
144	chr4	88697232	1
145	chr4	88697235	1
146	chr4	88697244	1
147	chr4	88697260	1
148	chr4	88697262	1
149	chr4	88697275	1
150	chr4	88697295	1
151	chr4	88697313	1
152	chr4	88697322	1
153	chr4	88697379	1
154	chr4	88697382	1
155	chr4	88697403	1
156	chr4	88697481	1
157	chr4	88697486	1
158	chr4	88697516	1
159	chr4	88697527	1
160	chr4	88697544	1
161	chr4	88697560	1
162	chr4	88697614	1
163	chr4	88697616	1
164	chr4	88697635	1
165	chr4	88697637	1
166	chr4	88697659	1
167	chr4	88697664	1
168	chr4	88697671	1
169	chr4	88697689	1
170	chr4	88697698	1
171	chr4	88697701	1
172	chr4	88697707	1
173	chr4	88697710	1
174	chr4	88697725	1
175	chr4	88697743	1
176	chr4	88697748	1
177	chr4	88697769	1
178	chr4	88697791	1
179	chr4	88697808	1
180	chr6	3848664	1
181	chr6	3848670	1
182	chr6	3848794	1
183	chr6	3848848	1
184	chr6	3848861	1
185	chr6	3848928	1
186	chr6	3848943	1
187	chr6	3848948	1
188	chr6	3848956	1
189	chr6	3848973	1
190	chr6	3849001	1
191	chr6	3849038	1
192	chr6	3849043	1
193	chr6	3849060	1
194	chr6	3849078	1
195	chr6	3849093	1
196	chr6	3849097	1
197	chr6	3849116	1
198	chr6	3849130	1
199	chr6	3849147	1
200	chr6	3849157	1
201	chr6	3849177	1
202	chr6	3849198	1
203	chr6	3849200	1
204	chr6	3849208	1
205	chr6	3849224	1
206	chr6	3849241	1
207	chr6	3849260	1
208	chr6	3849268	1
209	chr6	3849278	1
210	chr6	3849302	1
211	chr6	3849308	1
212	chr6	3849343	1
213	chr6	3849351	1
214	chr6	3849361	1
215	chr6	3849366	1
216	chr6	3849387	1
217	chr6	3849394	1
218	chr6	3849396	1
219	chr6	3849404	1
220	chr6	3849409	1
221	chr6	3849425	1
222	chr6	3849438	1
223	chr6	3849454	1
224	chr6	3849456	1
225	chr6	3849464	1
226	chr6	3849468	1
227	chr6	3849496	1
228	chr6	3849541	1
229	chr6	3849546	1
230	chr6	3849567	1
231	chr6	3849572	1
232	chr6	3849580	1
233	chr6	3849584	1
234	chr6	3849668	1
235	chr6	3849684	1
236	chr6	3849699	1
237	chr6	3849718	1
238	chr6	3849737	1
239	chr6	3849740	1
240	chr6	3849745	1
241	chr6	3849766	1
242	chr6	3849768	1
243	chr6	3849796	1
244	chr6	3849804	1
245	chr6	3849806	1
246	chr6	3849816	1
247	chr6	3849836	1
248	chr6	3849838	1
249	chr6	3849848	1
250	chr6	144007284	1
251	chr6	144007295	1
252	chr6	144007345	1
253	chr6	144007358	1
254	chr6	144007535	1
255	chr6	144007553	1
256	chr6	144007570	1
257	chr6	144007587	1
258	chr6	144007613	1
259	chr6	144007694	1
260	chr6	144007780	1
261	chr6	144007786	1
262	chr6	144007797	1
263	chr6	144007814	1
264	chr6	144007842	1
265	chr6	144007844	1
266	chr6	144007848	1
267	chr6	144007860	1
268	chr6	144007863	1
269	chr6	144007876	1
270	chr6	144007879	1
271	chr6	144007886	1
272	chr6	144007888	1
273	chr6	144007908	1
274	chr6	144007915	1
275	chr6	144007922	1
276	chr6	144007930	1
277	chr6	144007936	1
278	chr6	144007942	1
279	chr6	144007944	1
280	chr6	144007951	1
281	chr6	144007957	1
282	chr6	144007961	1
283	chr6	144007967	1
284	chr6	144007970	1
285	chr6	144007972	1
286	chr6	144007992	1
287	chr6	144007994	1
288	chr6	144007998	1
289	chr6	144008000	1
290	chr6	144008009	1
291	chr6	144008012	1
292	chr6	144008018	1
293	chr6	144008023	1
294	chr6	144008025	1
295	chr6	144008035	1
296	chr6	144008042	1
297	chr6	144008056	1
298	chr6	144008060	1
299	chr6	144008063	1
300	chr6	144008069	1
301	chr6	144008071	1
302	chr6	144008094	1
303	chr6	144008099	1
304	chr6	144008102	1
305	chr6	144008109	1
306	chr6	144008120	1
307	chr6	144008126	1
308	chr6	144008130	1
309	chr6	144008134	1
310	chr6	144008145	1
311	chr6	144008147	1
312	chr6	144008156	1
313	chr6	144008159	1
314	chr6	144008164	1
315	chr6	144008172	1
316	chr6	144008177	1
317	chr6	144008179	1
318	chr6	144008181	1
319	chr6	144008192	1
320	chr6	144008194	1
321	chr6	144008213	1
322	chr6	144008222	1
323	chr6	144008226	1
324	chr6	144008230	1
325	chr6	144008234	1
326	chr6	144008245	1
327	chr6	144008249	1
328	chr6	144008269	1
329	chr6	144008278	1
330	chr6	144008296	1
331	chr6	144008301	1
332	chr6	144008307	1
333	chr6	144008310	1
334	chr6	144008336	1
335	chr6	144008348	1
336	chr6	144008352	1
337	chr6	144008354	1
338	chr6	144008375	1
339	chr6	144008378	1
340	chr6	144008387	1
341	chr6	144008389	1
342	chr6	144008391	1
343	chr6	144008397	1
344	chr6	144008404	1
345	chr6	144008411	1
346	chr6	144008416	1
347	chr6	144008419	1
348	chr6	144008421	1
349	chr6	144008425	1
350	chr6	144008427	1
351	chr6	144008436	1
352	chr6	144008451	1
353	chr6	144008457	1
354	chr6	144008462	1
355	chr6	144008480	1
356	chr6	144008483	1
357	chr6	144008498	1
358	chr6	144008501	1
359	chr6	144008505	1
360	chr6	144008510	1
361	chr6	144008524	1
362	chr6	144008535	1
363	chr6	144008542	1
364	chr6	144008547	1
365	chr6	144008555	1
366	chr6	144008576	1
367	chr6	144008589	1
368	chr6	144008595	1
369	chr6	144008607	1
370	chr6	144008612	1
371	chr6	144008629	1
372	chr6	144008643	1
373	chr6	144008652	1
374	chr6	144008665	1
375	chr6	144008692	1
376	chr6	144008694	1
377	chr6	144008709	1
378	chr6	144008750	1
379	chr6	144008772	1
380	chr7	50781029	1
381	chr7	50781067	1
382	chr7	50781176	1
383	chr7	50781246	1
384	chr7	50781256	1
385	chr7	50781258	1
386	chr7	50781267	1
387	chr7	50781399	1
388	chr7	50781420	1
389	chr7	50781448	1
390	chr7	50781471	1
391	chr7	50781483	1
392	chr7	50781491	1
393	chr7	50781509	1
394	chr7	50781553	1
395	chr7	50781588	1
396	chr7	50781611	1
397	chr7	50781632	1
398	chr7	50781638	1
399	chr7	50781644	1
400	chr7	50781699	1
401	chr7	50781711	1
402	chr7	50781718	1
403	chr7	50781736	1
404	chr7	50781767	1
405	chr7	50781774	1
406	chr7	50781814	1
407	chr7	50781905	1
408	chr7	50781916	1
409	chr7	50781942	1
410	chr7	50782013	1
411	chr7	50782026	1
412	chr7	50782056	1
413	chr7	50782069	1
414	chr7	50782086	1
415	chr7	50782097	1
416	chr7	50782101	1
417	chr7	50782108	1
418	chr7	50782112	1
419	chr7	50782117	1
420	chr7	50782120	1
421	chr7	50782125	1
422	chr7	50782133	1
423	chr7	50782152	1
424	chr7	50782213	1
425	chr7	50782219	1
426	chr7	50782226	1
427	chr7	50782234	1
428	chr7	50782244	1
429	chr7	50782250	1
430	chr7	50782252	1
431	chr7	50782259	1
432	chr7	50782271	1
433	chr7	50782273	1
434	chr7	50782275	1
435	chr7	50782289	1
436	chr7	50782300	1
437	chr7	50782311	1
438	chr7	50782314	1
439	chr7	50782316	1
440	chr7	50782320	1
441	chr7	50782338	1
442	chr7	50782345	1
443	chr7	50782350	1
444	chr7	50782354	1
445	chr7	50782357	1
446	chr7	50782362	1
447	chr7	50782367	1
448	chr7	50782369	1
449	chr7	50782376	1
450	chr7	50782383	1
451	chr7	50782390	1
452	chr7	50782397	1
453	chr7	50782401	1
454	chr7	50782403	1
455	chr7	50782406	1
456	chr7	50782432	1
457	chr7	50782436	1
458	chr7	50782449	1
459	chr7	50782453	1
460	chr7	50782459	1
461	chr7	50782464	1
462	chr7	50782470	1
463	chr7	50782473	1
464	chr7	50782476	1
465	chr7	50782481	1
466	chr7	50782493	1
467	chr7	50782500	1
468	chr7	50782507	1
469	chr7	50782516	1
470	chr7	50782519	1
471	chr7	50782521	1
472	chr7	50782530	1
473	chr7	50782535	1
474	chr7	50782546	1
475	chr7	50782550	1
476	chr7	50782556	1
477	chr7	50782561	1
478	chr7	50782576	1
479	chr7	50782582	1
480	chr7	50782587	1
481	chr7	50782601	1
482	chr7	50782604	1
483	chr7	50782614	1
484	chr7	50782619	1
485	chr7	50782627	1
486	chr7	50782636	1
487	chr7	50782638	1
488	chr7	50782640	1
489	chr7	50782647	1
490	chr7	50782651	1
491	chr7	50782653	1
492	chr7	50782661	1
493	chr7	50782668	1
494	chr7	50782676	1
495	chr7	50782679	1
496	chr7	50782691	1
497	chr7	50782698	1
498	chr7	50782702	1
499	chr7	50782716	1
500	chr7	50782718	1
501	chr7	50782724	1
502	chr7	50782728	1
503	chr7	50782732	1
504	chr7	50782738	1
505	chr7	50782751	1
506	chr7	50782762	1
507	chr7	50782772	1
508	chr7	50782784	1
509	chr7	50782786	1
510	chr7	50782792	1
511	chr7	50782799	1
512	chr7	50782803	1
513	chr7	50782823	1
514	chr7	50782835	1
515	chr7	50782848	1
516	chr7	50782856	1
517	chr7	50782859	1
518	chr7	50782867	1
519	chr7	50782871	1
520	chr7	50782915	1
521	chr7	50782917	1
522	chr7	50782923	1
523	chr7	50782931	1
524	chr7	50782935	1
525	chr7	50782938	1
526	chr7	50782963	1
527	chr7	50783041	1
528	chr7	50783058	1
529	chr7	50783060	1
530	chr7	50783079	1
531	chr7	50783085	1
532	chr7	50783106	1
533	chr7	50783111	1
534	chr7	50783114	1
535	chr7	50783120	1
536	chr7	50783130	1
537	chr7	50783140	1
538	chr7	50783142	1
539	chr7	50783146	1
540	chr7	50783148	1
541	chr7	50783165	1
542	chr7	50783173	1
543	chr7	50783197	1
544	chr7	50783227	1
545	chr7	50783303	1
546	chr7	50783316	1
547	chr7	50783354	1
548	chr7	50783555	1
549	chr7	50783584	1
550	chr7	50783614	1
551	chr7	94656189	1
552	chr7	94656199	1
553	chr7	94656208	1
554	chr7	94656222	1
555	chr7	94656225	1
556	chr7	94656238	1
557	chr7	94656247	1
558	chr7	94656272	1
559	chr7	94656296	1
560	chr7	94656298	1
561	chr7	94656305	1
562	chr7	94656318	1
563	chr7	94656330	1
564	chr7	94656360	1
565	chr7	94656373	1
566	chr7	94656375	1
567	chr7	94656386	1
568	chr7	94656400	1
569	chr7	94656416	1
570	chr7	94656433	1
571	chr7	94656447	1
572	chr7	94656456	1
573	chr7	94656465	1
574	chr7	94656472	1
575	chr7	94656480	1
576	chr7	94656484	1
577	chr7	94656495	1
578	chr7	94656502	1
579	chr7	94656521	1
580	chr7	94656523	1
581	chr7	94656561	1
582	chr7	94656575	1
583	chr7	94656577	1
584	chr7	94656590	1
585	chr7	94656599	1
586	chr7	94656619	1
587	chr7	94656630	1
588	chr7	94656639	1
589	chr7	94656648	1
590	chr7	94656681	1
591	chr7	94656695	1
592	chr7	94656774	1
593	chr7	94656798	1
594	chr7	94656819	1
595	chr7	94656837	1
596	chr7	94656862	1
597	chr7	94656896	1
598	chr7	94656907	1
599	chr7	94656920	1
600	chr7	94656931	1
601	chr7	94656942	1
602	chr7	94656949	1
603	chr7	94656951	1
604	chr7	94656955	1
605	chr7	94656982	1
606	chr7	94656992	1
607	chr7	94657009	1
608	chr7	94657031	1
609	chr7	94657039	1
610	chr7	94657050	1
611	chr7	94657065	1
612	chr7	94657075	1
613	chr7	94657108	1
614	chr7	94657119	1
615	chr7	94657161	1
616	chr7	94657172	1
617	chr7	94657177	1
618	chr7	94657190	1
619	chr7	94657199	1
620	chr7	94657209	1
621	chr7	94657214	1
622	chr7	94657247	1
623	chr7	94657314	1
624	chr7	94657320	1
625	chr7	94657338	1
626	chr7	94657357	1
627	chr7	94657441	1
628	chr7	94657448	1
629	chr7	94657481	1
630	chr7	94657522	1
631	chr7	94657624	1
632	chr7	94657641	1
633	chr7	94657643	1
634	chr7	94657651	1
635	chr7	94657695	1
636	chr7	94657786	1
637	chr7	94657789	1
638	chr7	94657849	1
639	chr7	94657874	1
640	chr7	94657884	1
641	chr7	94657899	1
642	chr7	94657912	1
643	chr7	94657914	1
644	chr7	94657928	1
645	chr7	130490479	1
646	chr7	130490536	1
647	chr7	130490542	1
648	chr7	130490547	1
649	chr7	130490606	1
650	chr7	130490637	1
651	chr7	130490640	1
652	chr7	130490707	1
653	chr7	130490720	1
654	chr7	130490725	1
655	chr7	130490747	1
656	chr7	130490755	1
657	chr7	130490880	1
658	chr7	130490899	1
659	chr7	130490906	1
660	chr7	130490912	1
661	chr7	130490918	1
662	chr7	130490932	1
663	chr7	130490934	1
664	chr7	130490945	1
665	chr7	130490954	1
666	chr7	130490975	1
667	chr7	130490977	1
668	chr7	130490986	1
669	chr7	130490991	1
670	chr7	130490995	1
671	chr7	130491001	1
672	chr7	130491018	1
673	chr7	130491036	1
674	chr7	130491043	1
675	chr7	130491047	1
676	chr7	130491051	1
677	chr7	130491056	1
678	chr7	130491064	1
679	chr7	130491068	1
680	chr7	130491077	1
681	chr7	130491103	1
682	chr7	130491129	1
683	chr7	130491154	1
684	chr7	130491244	1
685	chr7	130491295	1
686	chr7	130491297	1
687	chr7	130491302	1
688	chr7	130491305	1
689	chr7	130491314	1
690	chr7	130491318	1
691	chr7	130491326	1
692	chr7	130491332	1
693	chr7	130491348	1
694	chr7	130491366	1
695	chr7	130491369	1
696	chr7	130491371	1
697	chr7	130491395	1
698	chr7	130491397	1
699	chr7	130491402	1
700	chr7	130491405	1
701	chr7	130491417	1
702	chr7	130491427	1
703	chr7	130491518	1
704	chr7	130491526	1
705	chr7	130491544	1
706	chr7	130491562	1
707	chr7	130491575	1
708	chr7	130491582	1
709	chr7	130491594	1
710	chr7	130491608	1
711	chr7	130491613	1
712	chr7	130491617	1
713	chr7	130491634	1
714	chr7	130491639	1
715	chr7	130491643	1
716	chr7	130491674	1
717	chr7	130491678	1
718	chr7	130491725	1
719	chr7	130491792	1
720	chr7	130491835	1
721	chr7	130491850	1
722	chr7	130491857	1
723	chr7	130491868	1
724	chr7	130491889	1
725	chr7	130491956	1
726	chr7	130491967	1
727	chr7	130491985	1
728	chr7	130491988	1
729	chr7	130492004	1
730	chr7	130492018	1
731	chr7	130492021	1
732	chr7	130492028	1
733	chr7	130492039	1
734	chr7	130492044	1
735	chr7	130492046	1
736	chr7	130492064	1
737	chr7	130492075	1
738	chr7	130492080	1
739	chr7	130492082	1
740	chr7	130492088	1
741	chr7	130492090	1
742	chr7	130492107	1
743	chr7	130492121	1
744	chr7	130492130	1
745	chr7	130492135	1
746	chr7	130492141	1
747	chr7	130492149	1
748	chr7	130492154	1
749	chr7	130492158	1
750	chr7	130492161	1
751	chr7	130492180	1
752	chr7	130492183	1
753	chr7	130492185	1
754	chr7	130492188	1
755	chr7	130492191	1
756	chr7	130492198	1
757	chr7	130492200	1
758	chr7	130492214	1
759	chr7	130492221	1
760	chr7	130492227	1
761	chr7	130492247	1
762	chr7	130492253	1
763	chr7	130492262	1
764	chr7	130492265	1
765	chr7	130492269	1
766	chr7	130492282	1
767	chr7	130492287	1
768	chr7	130492290	1
769	chr7	130492294	1
770	chr7	130492307	1
771	chr7	130492309	1
772	chr7	130492320	1
773	chr7	130492323	1
774	chr7	130492329	1
775	chr7	130492335	1
776	chr7	130492349	1
777	chr7	130492358	1
778	chr7	130492375	1
779	chr7	130492392	1
780	chr7	130492398	1
781	chr7	130492402	1
782	chr7	130492418	1
783	chr7	130492424	1
784	chr7	130492445	1
785	chr7	130492457	1
786	chr7	130492464	1
787	chr7	130492469	1
788	chr7	130492476	1
789	chr7	130492478	1
790	chr7	130492482	1
791	chr7	130492519	1
792	chr7	130492538	1
793	chr7	130492540	1
794	chr7	130492572	1
795	chr7	130492578	1
796	chr7	130492581	1
797	chr7	130492612	1
798	chr7	130492664	1
799	chr7	130492701	1
800	chr7	130492765	1
801	chr7	130492796	1
802	chr7	130492812	1
803	chr7	130492833	1
804	chr7	130492836	1
805	chr7	130492842	1
806	chr7	130492847	1
807	chr7	130492849	1
808	chr7	130492870	1
809	chr7	130492886	1
810	chr7	130492914	1
811	chr7	130492924	1
812	chr7	130492949	1
813	chr7	130492959	1
814	chr7	130492981	1
815	chr7	130492990	1
816	chr7	130492995	1
817	chr7	130493016	1
818	chr7	130493025	1
819	chr7	130493033	1
820	chr7	130493039	1
821	chr7	130493042	1
822	chr7	130493044	1
823	chr7	130493078	1
824	chr7	130493084	1
825	chr7	130493094	1
826	chr7	130493110	1
827	chr7	130493119	1
828	chr7	130493126	1
829	chr7	130493159	1
830	chr7	130493161	1
831	chr7	130493171	1
832	chr7	130493174	1
833	chr7	130493198	1
834	chr7	130493222	1
835	chr7	130493224	1
836	chr7	130493242	1
837	chr7	130493247	1
838	chr7	130493249	1
839	chr7	130493252	1
840	chr7	130493255	1
841	chr7	155069859	1
842	chr7	155069874	1
843	chr7	155069996	1
844	chr7	155070018	1
845	chr7	155070053	1
846	chr7	155070088	1
847	chr7	155070097	1
848	chr7	155070115	1
849	chr7	155070119	1
850	chr7	155070124	1
851	chr7	155070138	1
852	chr7	155070140	1
853	chr7	155070162	1
854	chr7	155070176	1
855	chr7	155070183	1
856	chr7	155070185	1
857	chr7	155070192	1
858	chr7	155070203	1
859	chr7	155070205	1
860	chr7	155070221	1
861	chr7	155070223	1
862	chr7	155070225	1
863	chr7	155070242	1
864	chr7	155070275	1
865	chr7	155070311	1
866	chr7	155070318	1
867	chr7	155070320	1
868	chr7	155070330	1
869	chr7	155070337	1
870	chr7	155070352	1
871	chr7	155070363	1
872	chr7	155070429	1
873	chr7	155070447	1
874	chr7	155070482	1
875	chr7	155070484	1
876	chr7	155070493	1
877	chr7	155070505	1
878	chr7	155070532	1
879	chr7	155070542	1
880	chr7	155070557	1
881	chr7	155070573	1
882	chr7	155070583	1
883	chr7	155070608	1
884	chr7	155070638	1
885	chr7	155070651	1
886	chr7	155070656	1
887	chr7	155070666	1
888	chr7	155070705	1
889	chr7	155070707	1
890	chr7	155070731	1
891	chr7	155070814	1
892	chr7	155070838	1
893	chr7	155070882	1
894	chr7	155070971	1
895	chr7	155070980	1
896	chr7	155070987	1
897	chr7	155070997	1
898	chr7	155071009	1
899	chr7	155071016	1
900	chr7	155071054	1
901	chr7	155071057	1
902	chr7	155071060	1
903	chr7	155071064	1
904	chr7	155071087	1
905	chr7	155071098	1
906	chr7	155071104	1
907	chr7	155071116	1
908	chr7	155071118	1
909	chr7	155071148	1
910	chr7	155071153	1
911	chr7	155071169	1
912	chr7	155071171	1
913	chr7	155071183	1
914	chr7	155071199	1
915	chr7	155071208	1
916	chr7	155071212	1
917	chr7	155071215	1
918	chr7	155071230	1
919	chr7	155071253	1
920	chr7	155071255	1
921	chr7	155071259	1
922	chr7	155071262	1
923	chr7	155071276	1
924	chr7	155071292	1
925	chr7	155071297	1
926	chr7	155071314	1
927	chr7	155071330	1
928	chr7	155071332	1
929	chr7	155071348	1
930	chr7	155071353	1
931	chr7	155071359	1
932	chr7	155071367	1
933	chr7	155071376	1
934	chr7	155071385	1
935	chr7	155071387	1
936	chr7	155071406	1
937	chr7	155071426	1
938	chr7	155071450	1
939	chr7	155071466	1
940	chr7	155071485	1
941	chr7	155071487	1
942	chr7	155071499	1
943	chr7	155071502	1
944	chr7	155071514	1
945	chr7	155071520	1
946	chr7	155071534	1
947	chr7	155071553	1
948	chr7	155071587	1
949	chr7	155071589	1
950	chr7	155071613	1
951	chr7	155071628	1
952	chr8	37747999	1
953	chr8	37748034	1
954	chr8	37748049	1
955	chr8	37748051	1
956	chr8	37748054	1
957	chr8	37748062	1
958	chr8	37748067	1
959	chr8	37748071	1
960	chr8	37748073	1
961	chr8	37748080	1
962	chr8	37748093	1
963	chr8	37748199	1
964	chr8	37748265	1
965	chr8	37748287	1
966	chr8	37748396	1
967	chr8	37748418	1
968	chr8	140097618	1
969	chr8	140097629	1
970	chr8	140097682	1
971	chr8	140097702	1
972	chr8	140097739	1
973	chr8	140097741	1
974	chr8	140097750	1
975	chr8	140097784	1
976	chr8	140097790	1
977	chr8	140097801	1
978	chr8	140097821	1
979	chr8	140097842	1
980	chr8	140097854	1
981	chr8	140097859	1
982	chr8	140097870	1
983	chr8	140097917	1
984	chr8	140097920	1
985	chr8	140097951	1
986	chr8	140097957	1
987	chr8	140097968	1
988	chr8	140097975	1
989	chr8	140097988	1
990	chr8	140098004	1
991	chr8	140098014	1
992	chr8	140098048	1
993	chr8	140098072	1
994	chr8	140098085	1
995	chr8	140098092	1
996	chr8	140098126	1
997	chr8	140098161	1
998	chr8	140098173	1
999	chr8	140098187	1
1000	chr8	140098191	1
1001	chr8	140098200	1
1002	chr8	140098215	1
1003	chr8	140098241	1
1004	chr8	140098243	1
1005	chr8	140098262	1
1006	chr8	140098288	1
1007	chr8	140098326	1
1008	chr8	140098330	1
1009	chr8	140098332	1
1010	chr8	140098344	1
1011	chr8	140098347	1
1012	chr8	140098370	1
1013	chr8	140098383	1
1014	chr8	140098393	1
1015	chr8	140098425	1
1016	chr8	140098427	1
1017	chr8	140098446	1
1018	chr8	140098451	1
1019	chr8	140098464	1
1020	chr8	140098481	1
1021	chr8	140098491	1
1022	chr8	140098508	1
1023	chr8	140098531	1
1024	chr8	140098559	1
1025	chr8	140098563	1
1026	chr8	140098569	1
1027	chr8	140098582	1
1028	chr8	140098586	1
1029	chr8	140098590	1
1030	chr8	140098599	1
1031	chr8	140098605	1
1032	chr8	140098659	1
1033	chr8	140098661	1
1034	chr8	140098676	1
1035	chr8	140098679	1
1036	chr8	140098709	1
1037	chr8	140098713	1
1038	chr8	140098722	1
1039	chr8	140098744	1
1040	chr8	140098752	1
1041	chr8	140098781	1
1042	chr8	140098798	1
1043	chr8	140098808	1
1044	chr8	140098839	1
1045	chr8	140098856	1
1046	chr8	140098858	1
1047	chr8	140098876	1
1048	chr8	140098880	1
1049	chr8	140098893	1
1050	chr8	140098899	1
1051	chr8	140098935	1
1052	chr8	140098952	1
1053	chr8	140098954	1
1054	chr8	140098972	1
1055	chr8	140098976	1
1056	chr8	140098995	1
1057	chr8	140099021	1
1058	chr8	140099031	1
1059	chr8	140099045	1
1060	chr8	140099070	1
1061	chr8	140099077	1
1062	chr8	140099087	1
1063	chr8	140099090	1
1064	chr8	140099096	1
1065	chr8	140099128	1
1066	chr8	140099145	1
1067	chr8	140099152	1
1068	chr8	140099165	1
1069	chr8	140099172	1
1070	chr8	140099182	1
1071	chr8	140099192	1
1072	chr8	140099221	1
1073	chr8	140099238	1
1074	chr8	140099245	1
1075	chr8	140099258	1
1076	chr8	140099275	1
1077	chr8	140099280	1
1078	chr8	140099303	1
1079	chr8	140099314	1
1080	chr8	140099331	1
1081	chr8	140099338	1
1082	chr8	140099351	1
1083	chr8	140099368	1
1084	chr8	140099378	1
1085	chr8	140099399	1
1086	chr8	140099418	1
1087	chr8	140099446	1
1088	chr8	140099474	1
1089	chr8	140099477	1
1090	chr8	140099509	1
1091	chr8	140099529	1
1092	chr8	140099533	1
1093	chr8	140099546	1
1094	chr8	140099552	1
1095	chr8	140099556	1
1096	chr8	140099587	1
1097	chr8	140099604	1
1098	chr8	140099628	1
1099	chr8	140099632	1
1100	chr8	140099697	1
1101	chr8	140099721	1
1102	chr8	140099725	1
1103	chr8	140099776	1
1104	chr8	140099778	1
1105	chr8	140099793	1
1106	chr8	140099798	1
1107	chr8	140099800	1
1108	chr8	140099819	1
1109	chr8	140099830	1
1110	chr8	140099870	1
1111	chr8	140099907	1
1112	chr8	140099924	1
1113	chr8	140099934	1
1114	chr8	140099963	1
1115	chr8	140099965	1
1116	chr8	140099982	1
1117	chr8	140099984	1
1118	chr8	140099989	1
1119	chr8	140100002	1
1120	chr8	140100010	1
1121	chr8	140100019	1
1122	chr8	140100041	1
1123	chr8	140100046	1
1124	chr8	140100053	1
1125	chr8	140100073	1
1126	chr8	140100081	1
1127	chr8	140100090	1
1128	chr8	140100112	1
1129	chr8	140100124	1
1130	chr8	140100144	1
1131	chr8	140100152	1
1132	chr8	140100161	1
1133	chr8	140100183	1
1134	chr8	140100215	1
1135	chr8	140100232	1
1136	chr8	140100242	1
1137	chr8	140100255	1
1138	chr8	140100273	1
1139	chr8	140100297	1
1140	chr8	140100327	1
1141	chr8	140100333	1
1142	chr8	140100347	1
1143	chr8	140100368	1
1144	chr8	140100407	1
1145	chr8	140100442	1
1146	chr8	140100457	1
1147	chr8	140100462	1
1148	chr8	140100467	1
1149	chr8	140100469	1
1150	chr8	140100479	1
1151	chr8	140100491	1
1152	chr8	140100493	1
1153	chr8	140100504	1
1154	chr8	140100512	1
1155	chr8	140100532	1
1156	chr8	140100537	1
1157	chr8	140100546	1
1158	chr8	140100558	1
1159	chr8	140100574	1
1160	chr8	140100578	1
1161	chr8	140100582	1
1162	chr8	140100588	1
1163	chr8	140100648	1
1164	chr8	140100653	1
1165	chr8	140100659	1
1166	chr8	140100664	1
1167	chr8	140100685	1
1168	chr8	140100687	1
1169	chr8	140100705	1
1170	chr8	140100724	1
1171	chr8	140100728	1
1172	chr8	140100734	1
1173	chr8	140100774	1
1174	chr8	140100801	1
1175	chr8	140100815	1
1176	chr8	140100839	1
1177	chr8	140100849	1
1178	chr8	140100854	1
1179	chr8	140100872	1
1180	chr8	140100878	1
1181	chr8	140100884	1
1182	chr8	140100920	1
1183	chr8	140100957	1
1184	chr10	119818018	1
1185	chr10	119818024	1
1186	chr10	119818026	1
1187	chr10	119818043	1
1188	chr10	119818046	1
1189	chr10	119818067	1
1190	chr10	119818083	1
1191	chr10	119818087	1
1192	chr10	119818124	1
1193	chr10	119818136	1
1194	chr10	119818160	1
1195	chr10	119818172	1
1196	chr10	119818200	1
1197	chr10	119818204	1
1198	chr10	119818210	1
1199	chr10	119818223	1
1200	chr10	119818232	1
1201	chr10	119818238	1
1202	chr10	119818272	1
1203	chr10	119818287	1
1204	chr10	119818292	1
1205	chr10	119818300	1
1206	chr10	119818331	1
1207	chr10	119818342	1
1208	chr10	119818346	1
1209	chr10	119818355	1
1210	chr10	119818363	1
1211	chr10	119818395	1
1212	chr10	119818397	1
1213	chr10	119818422	1
1214	chr10	119818441	1
1215	chr10	119818445	1
1216	chr10	119818459	1
1217	chr10	119818463	1
1218	chr10	119818468	1
1219	chr10	119818474	1
1220	chr10	119818488	1
1221	chr10	119818506	1
1222	chr10	119818512	1
1223	chr10	119818518	1
1224	chr10	119818524	1
1225	chr10	119818532	1
1226	chr10	119818534	1
1227	chr10	119818552	1
1228	chr10	119818563	1
1229	chr10	119818566	1
1230	chr10	119818571	1
1231	chr10	119818586	1
1232	chr10	119818596	1
1233	chr10	119818605	1
1234	chr10	119818617	1
1235	chr10	119818619	1
1236	chr10	119818625	1
1237	chr10	119818634	1
1238	chr10	119818641	1
1239	chr10	119818647	1
1240	chr10	119818657	1
1241	chr10	119818661	1
1242	chr10	119818672	1
1243	chr10	119818685	1
1244	chr10	119818701	1
1245	chr10	119818703	1
1246	chr10	119818706	1
1247	chr10	119818715	1
1248	chr10	119818721	1
1249	chr10	119818724	1
1250	chr10	119818730	1
1251	chr10	119818739	1
1252	chr10	119818741	1
1253	chr10	119818772	1
1254	chr10	119818780	1
1255	chr10	119818783	1
1256	chr10	119818787	1
1257	chr10	119818795	1
1258	chr10	119818799	1
1259	chr10	119818811	1
1260	chr10	119818817	1
1261	chr10	119818819	1
1262	chr10	119818835	1
1263	chr10	119818842	1
1264	chr10	119818844	1
1265	chr10	119818849	1
1266	chr10	119818863	1
1267	chr10	119818872	1
1268	chr10	119818890	1
1269	chr10	119819019	1
1270	chr10	119819030	1
1271	chr10	119819049	1
1272	chr10	119819076	1
1273	chr10	119819113	1
1274	chr10	119819127	1
1275	chr10	119819157	1
1276	chr10	119819205	1
1277	chr10	119819214	1
1278	chr11	2698999	1
1279	chr11	2699032	1
1280	chr11	2699038	1
1281	chr11	2699049	1
1282	chr11	2699100	1
1283	chr11	2699102	1
1284	chr11	2699116	1
1285	chr11	2699121	1
1286	chr11	2699181	1
1287	chr11	2699188	1
1288	chr11	2699200	1
1289	chr11	2699202	1
1290	chr11	2699214	1
1291	chr11	2699221	1
1292	chr11	2699233	1
1293	chr11	2699259	1
1294	chr11	2699289	1
1295	chr11	2699305	1
1296	chr11	2699309	1
1297	chr11	2699311	1
1298	chr11	2699336	1
1299	chr11	2699350	1
1300	chr11	2699355	1
1301	chr11	2699357	1
1302	chr11	2699360	1
1303	chr11	2699364	1
1304	chr11	2699374	1
1305	chr11	2699383	1
1306	chr11	2699417	1
1307	chr11	2699419	1
1308	chr11	2699442	1
1309	chr11	2699455	1
1310	chr11	2699458	1
1311	chr11	2699469	1
1312	chr11	2699471	1
1313	chr11	2699485	1
1314	chr11	2699497	1
1315	chr11	2699499	1
1316	chr11	2699524	1
1317	chr11	2699526	1
1318	chr11	2699549	1
1319	chr11	2699551	1
1320	chr11	2699553	1
1321	chr11	2699580	1
1322	chr11	2699595	1
1323	chr11	2699597	1
1324	chr11	2699600	1
1325	chr11	2699611	1
1326	chr11	2699621	1
1327	chr11	2699623	1
1328	chr11	2699626	1
1329	chr11	2699637	1
1330	chr11	2699647	1
1331	chr11	2699649	1
1332	chr11	2699652	1
1333	chr11	2699663	1
1334	chr11	2699673	1
1335	chr11	2699675	1
1336	chr11	2699678	1
1337	chr11	2699688	1
1338	chr11	2699697	1
1339	chr11	2699706	1
1340	chr11	2699709	1
1341	chr11	2699712	1
1342	chr11	2699723	1
1343	chr11	2699735	1
1344	chr11	2699738	1
1345	chr11	2699757	1
1346	chr11	2699760	1
1347	chr11	2699762	1
1348	chr11	2699775	1
1349	chr11	2699785	1
1350	chr11	2699787	1
1351	chr11	2699790	1
1352	chr11	2699797	1
1353	chr11	2699799	1
1354	chr11	2699802	1
1355	chr11	2699814	1
1356	chr11	2699824	1
1357	chr11	2699829	1
1358	chr11	2699839	1
1359	chr11	2699841	1
1360	chr11	2699851	1
1361	chr11	2699856	1
1362	chr11	2699865	1
1363	chr11	2699880	1
1364	chr11	2699892	1
1365	chr11	2699907	1
1366	chr11	2699916	1
1367	chr11	2699918	1
1368	chr11	2699928	1
1369	chr11	2699967	1
1370	chr11	2699977	1
1371	chr11	2699980	1
1372	chr11	2699982	1
1373	chr11	2699985	1
1374	chr11	2699989	1
1375	chr11	2700007	1
1376	chr11	2700013	1
1377	chr11	2700018	1
1378	chr11	2700028	1
1379	chr11	2700031	1
1380	chr11	2700037	1
1381	chr11	2700040	1
1382	chr11	2700045	1
1383	chr11	2700049	1
1384	chr11	2700071	1
1385	chr11	2700091	1
1386	chr11	2700094	1
1387	chr11	2700106	1
1388	chr11	2700121	1
1389	chr11	2700136	1
1390	chr11	2700153	1
1391	chr11	2700164	1
1392	chr11	2700179	1
1393	chr11	2700198	1
1394	chr11	2700207	1
1395	chr11	2700210	1
1396	chr11	2700240	1
1397	chr11	2700242	1
1398	chr11	2700247	1
1399	chr11	2700250	1
1400	chr11	2700269	1
1401	chr11	2700272	1
1402	chr11	2700288	1
1403	chr11	2700295	1
1404	chr11	2700304	1
1405	chr11	2700316	1
1406	chr11	2700325	1
1407	chr11	2700328	1
1408	chr11	2700346	1
1409	chr11	2700361	1
1410	chr11	2700380	1
1411	chr11	2700389	1
1412	chr11	2700391	1
1413	chr11	2700402	1
1414	chr11	2700406	1
1415	chr11	2700413	1
1416	chr11	2700432	1
1417	chr11	2700451	1
1418	chr11	2700462	1
1419	chr11	2700466	1
1420	chr11	2700481	1
1421	chr11	2700484	1
1422	chr11	2700487	1
1423	chr11	2700490	1
1424	chr11	2700498	1
1425	chr11	2700505	1
1426	chr11	2700511	1
1427	chr11	2700527	1
1428	chr11	2700530	1
1429	chr11	2700538	1
1430	chr11	2700544	1
1431	chr11	2700551	1
1432	chr11	2700569	1
1433	chr11	2700587	1
1434	chr11	2700627	1
1435	chr11	2700636	1
1436	chr11	2700686	1
1437	chr11	2700722	1
1438	chr11	2700725	1
1439	chr11	2700731	1
1440	chr11	2700736	1
1441	chr11	2700738	1
1442	chr11	2700748	1
1443	chr11	2700752	1
1444	chr11	2700756	1
1445	chr11	2700762	1
1446	chr11	2700789	1
1447	chr11	2700793	1
1448	chr11	2700806	1
1449	chr11	2700808	1
1450	chr11	2700815	1
1451	chr11	2700832	1
1452	chr11	2700841	1
1453	chr11	2700843	1
1454	chr11	2700846	1
1455	chr11	2700852	1
1456	chr11	2700854	1
1457	chr11	2700856	1
1458	chr11	2700889	1
1459	chr11	2700965	1
1460	chr11	2701028	1
1461	chr11	2701101	1
1462	chr11	2701110	1
1463	chr11	2701128	1
1464	chr11	2701161	1
1465	chr11	2701171	1
1466	chr11	2701177	1
1467	chr15	24955106	1
1468	chr15	24955163	1
1469	chr15	24955206	1
1470	chr15	24955234	1
1471	chr15	24955244	1
1472	chr15	24955259	1
1473	chr15	24955263	1
1474	chr15	24955273	1
1475	chr15	24955275	1
1476	chr15	24955286	1
1477	chr15	24955304	1
1478	chr15	24955306	1
1479	chr15	24955321	1
1480	chr15	24955331	1
1481	chr15	24955343	1
1482	chr15	24955363	1
1483	chr15	24955372	1
1484	chr15	24955426	1
1485	chr15	24955433	1
1486	chr15	24955441	1
1487	chr15	24955472	1
1488	chr15	24955501	1
1489	chr15	24955506	1
1490	chr15	24955514	1
1491	chr15	24955525	1
1492	chr15	24955546	1
1493	chr15	24955575	1
1494	chr15	24955592	1
1495	chr15	24955599	1
1496	chr15	24955616	1
1497	chr15	24955619	1
1498	chr15	24955628	1
1499	chr15	24955633	1
1500	chr15	24955668	1
1501	chr15	24955701	1
1502	chr15	24955703	1
1503	chr15	24955706	1
1504	chr15	24955708	1
1505	chr15	24955719	1
1506	chr15	24955750	1
1507	chr15	24955753	1
1508	chr15	24955769	1
1509	chr15	24955772	1
1510	chr15	24955788	1
1511	chr15	24955801	1
1512	chr15	24955817	1
1513	chr15	24955820	1
1514	chr15	24955832	1
1515	chr15	24955835	1
1516	chr15	24955855	1
1517	chr15	24955867	1
1518	chr15	24955871	1
1519	chr15	24955873	1
1520	chr15	24955883	1
1521	chr15	24955890	1
1522	chr15	24955906	1
1523	chr15	24955961	1
1524	chr15	24955988	1
1525	chr15	24956041	1
1526	chr15	24956058	1
1527	chr15	24956077	1
1528	chr15	24956090	1
1529	chr15	24956109	1
1530	chr15	24956257	1
1531	chr15	24956282	1
1532	chr15	24956316	1
1533	chr15	24956319	1
1534	chr15	24956327	1
1535	chr15	24956340	1
1536	chr15	24956346	1
1537	chr15	24956354	1
1538	chr15	24956366	1
1539	chr15	24956385	1
1540	chr15	24956432	1
1541	chr15	24956444	1
1542	chr15	24956482	1
1543	chr15	24956495	1
1544	chr15	24956541	1
1545	chr15	24956547	1
1546	chr15	24956565	1
1547	chr15	24956571	1
1548	chr19	53537520	1
1549	chr19	53537559	1
1550	chr19	53537564	1
1551	chr19	53537570	1
1552	chr19	53537580	1
1553	chr19	53537582	1
1554	chr19	53537606	1
1555	chr19	53537611	1
1556	chr19	53537644	1
1557	chr19	53537647	1
1558	chr19	53537666	1
1559	chr19	53537691	1
1560	chr19	53537694	1
1561	chr19	53537700	1
1562	chr19	53537702	1
1563	chr19	53537728	1
1564	chr19	53537739	1
1565	chr19	53537753	1
1566	chr19	53537759	1
1567	chr19	53537765	1
1568	chr19	53537810	1
1569	chr19	53537816	1
1570	chr19	53537830	1
1571	chr19	53537832	1
1572	chr19	53537852	1
1573	chr19	53537856	1
1574	chr19	53537865	1
1575	chr19	53537889	1
1576	chr19	53537894	1
1577	chr19	53537905	1
1578	chr19	53537909	1
1579	chr19	53537915	1
1580	chr19	53537919	1
1581	chr19	53537937	1
1582	chr19	53537947	1
1583	chr19	53537963	1
1584	chr19	53537973	1
1585	chr19	53537987	1
1586	chr19	53537997	1
1587	chr19	53538002	1
1588	chr19	53538015	1
1589	chr19	53538025	1
1590	chr19	53538049	1
1591	chr19	53538054	1
1592	chr19	53538073	1
1593	chr19	53538075	1
1594	chr19	53538080	1
1595	chr19	53538084	1
1596	chr19	53538093	1
1597	chr19	53538095	1
1598	chr19	53538099	1
1599	chr19	53538105	1
1600	chr19	53538107	1
1601	chr19	53538127	1
1602	chr19	53538133	1
1603	chr19	53538144	1
1604	chr19	53538152	1
1605	chr19	53538162	1
1606	chr19	53538171	1
1607	chr19	53538173	1
1608	chr19	53538176	1
1609	chr19	53538188	1
1610	chr19	53538201	1
1611	chr19	53538209	1
1612	chr19	53538211	1
1613	chr19	53538215	1
1614	chr19	53538227	1
1615	chr19	53538237	1
1616	chr19	53538248	1
1617	chr19	53538250	1
1618	chr19	53538265	1
1619	chr19	53538271	1
1620	chr19	53538282	1
1621	chr19	53538290	1
1622	chr19	53538292	1
1623	chr19	53538309	1
1624	chr19	53538311	1
1625	chr19	53538319	1
1626	chr19	53538329	1
1627	chr19	53538335	1
1628	chr19	53538347	1
1629	chr19	53538353	1
1630	chr19	53538385	1
1631	chr19	53538409	1
1632	chr19	53538437	1
1633	chr19	53538444	1
1634	chr19	53538459	1
1635	chr19	53538462	1
1636	chr19	53538467	1
1637	chr19	53538486	1
1638	chr19	53538495	1
1639	chr19	53538511	1
1640	chr19	53538520	1
1641	chr19	53538524	1
1642	chr19	53538529	1
1643	chr19	53538537	1
1644	chr19	53538546	1
1645	chr19	53538563	1
1646	chr19	53538582	1
1647	chr19	53538593	1
1648	chr19	53538602	1
1649	chr19	53538621	1
1650	chr19	53538693	1
1651	chr19	53538709	1
1652	chr19	53538745	1
1653	chr19	53538769	1
1654	chr19	53538821	1
1655	chr19	53538860	1
1656	chr19	53538884	1
1657	chr19	53538886	1
1658	chr19	53538894	1
1659	chr19	53538900	1
1660	chr19	56837836	1
1661	chr19	56837847	1
1662	chr19	56837864	1
1663	chr19	56837873	1
1664	chr19	56837888	1
1665	chr19	56837916	1
1666	chr19	56837927	1
1667	chr19	56837942	1
1668	chr19	56838020	1
1669	chr19	56838072	1
1670	chr19	56838118	1
1671	chr19	56838135	1
1672	chr19	56838160	1
1673	chr19	56838216	1
1674	chr19	56838260	1
1675	chr19	56838299	1
1676	chr19	56838311	1
1677	chr19	56838335	1
1678	chr19	56838341	1
1679	chr19	56838353	1
1680	chr19	56838357	1
1681	chr19	56838386	1
1682	chr19	56838394	1
1683	chr19	56838440	1
1684	chr19	56838447	1
1685	chr19	56838453	1
1686	chr19	56838473	1
1687	chr19	56838484	1
1688	chr19	56838497	1
1689	chr19	56838502	1
1690	chr19	56838521	1
1691	chr19	56838548	1
1692	chr19	56838612	1
1693	chr19	56838630	1
1694	chr19	56838634	1
1695	chr19	56838636	1
1696	chr19	56838647	1
1697	chr19	56838677	1
1698	chr19	56838679	1
1699	chr19	56838683	1
1700	chr19	56838706	1
1701	chr19	56838713	1
1702	chr19	56838728	1
1703	chr19	56838765	1
1704	chr19	56838790	1
1705	chr19	56838792	1
1706	chr19	56838816	1
1707	chr19	56838840	1
1708	chr19	56838848	1
1709	chr19	56838880	1
1710	chr19	56838888	1
1711	chr19	56838894	1
1712	chr19	56838899	1
1713	chr19	56838924	1
1714	chr19	56838940	1
1715	chr19	56838945	1
1716	chr19	56838980	1
1717	chr19	56838983	1
1718	chr19	56838992	1
1719	chr19	56839004	1
1720	chr19	56839011	1
1721	chr19	56839017	1
1722	chr19	56839019	1
1723	chr19	56839051	1
1724	chr19	56839059	1
1725	chr19	56839063	1
1726	chr19	56839075	1
1727	chr19	56839095	1
1728	chr19	56839101	1
1729	chr19	56839135	1
1730	chr19	56839202	1
1731	chr19	56839239	1
1732	chr19	56839285	1
1733	chr19	56839301	1
1734	chr19	56839340	1
1735	chr19	56839411	1
1736	chr19	56839419	1
1737	chr19	56839439	1
1738	chr19	56839478	1
1739	chr19	56839515	1
1740	chr19	56839549	1
1741	chr19	56839557	1
1742	chr19	56839561	1
1743	chr19	56839604	1
1744	chr19	56839616	1
1745	chr19	56839635	1
1746	chr19	56839643	1
1747	chr19	56839742	1
1748	chr19	56839773	1
1749	chr19	56839779	1
1750	chr19	56839781	1
1751	chr19	56839839	1
1752	chr19	56839845	1
1753	chr19	56839879	1
1754	chr19	56839891	1
1755	chr19	56839916	1
1756	chr19	56839932	1
1757	chr19	56839950	1
1758	chr19	56839954	1
1759	chr19	56839962	1
1760	chr19	56839998	1
1761	chr19	56840018	1
1762	chr19	56840032	1
1763	chr19	56840049	1
1764	chr19	56840055	1
1765	chr19	56840058	1
1766	chr19	56840061	1
1767	chr19	56840064	1
1768	chr19	56840066	1
1769	chr19	56840072	1
1770	chr19	56840083	1
1771	chr19	56840101	1
1772	chr19	56840139	1
1773	chr19	56840146	1
1774	chr19	56840153	1
1775	chr19	56840156	1
1776	chr19	56840182	1
1777	chr19	56840200	1
1778	chr19	56840214	1
1779	chr19	56840236	1
1780	chr19	56840246	1
1781	chr19	56840256	1
1782	chr19	56840272	1
1783	chr19	56840274	1
1784	chr19	56840303	1
1785	chr19	56840318	1
1786	chr19	56840327	1
1787	chr19	56840337	1
1788	chr19	56840344	1
1789	chr19	56840389	1
1790	chr19	56840407	1
1791	chr19	56840419	1
1792	chr19	56840423	1
1793	chr19	56840440	1
1794	chr19	56840448	1
1795	chr19	56840465	1
1796	chr19	56840476	1
1797	chr19	56840478	1
1798	chr19	56840494	1
1799	chr19	56840502	1
1800	chr19	56840522	1
1801	chr19	56840525	1
1802	chr19	56840527	1
1803	chr19	56840541	1
1804	chr19	56840543	1
1805	chr19	56840554	1
1806	chr19	56840556	1
1807	chr19	56840558	1
1808	chr19	56840563	1
1809	chr19	56840567	1
1810	chr19	56840573	1
1811	chr19	56840597	1
1812	chr19	56840605	1
1813	chr19	56840611	1
1814	chr19	56840619	1
1815	chr19	56840626	1
1816	chr19	56840639	1
1817	chr19	56840643	1
1818	chr19	56840646	1
1819	chr19	56840650	1
1820	chr19	56840653	1
1821	chr19	56840656	1
1822	chr19	56840683	1
1823	chr19	56840685	1
1824	chr19	56840706	1
1825	chr19	56840729	1
1826	chr19	56840741	1
1827	chr19	56840744	1
1828	chr19	56840766	1
1829	chr19	56840774	1
1830	chr19	56840808	1
1831	chr19	56840817	1
1832	chr19	56840843	1
1833	chr19	56840859	1
1834	chr19	56840882	1
1835	chr19	56840884	1
1836	chr19	56840901	1
1837	chr19	56840915	1
1838	chr19	56840994	1
1839	chr19	56841035	1
1840	chr19	56841097	1
1841	chr19	56841117	1
1842	chr19	56841151	1
1843	chr19	56841174	1
1844	chr19	56841216	1
1845	chr19	56841273	1
1846	chr19	56841289	1
1847	chr19	56841297	1
1848	chr19	56841304	1
1849	chr19	56841318	1
1850	chr19	56841355	1
1851	chr19	56841361	1
1852	chr19	56841365	1
1853	chr19	56841378	1
1854	chr19	56841417	1
1855	chr19	56841439	1
1856	chr19	56841580	1
1857	chr20	31547126	1
1858	chr20	31547133	1
1859	chr20	31547139	1
1860	chr20	31547170	1
1861	chr20	31547191	1
1862	chr20	31547209	1
1863	chr20	31547246	1
1864	chr20	31547274	1
1865	chr20	31547285	1
1866	chr20	31547294	1
1867	chr20	31547300	1
1868	chr20	31547305	1
1869	chr20	31547310	1
1870	chr20	31547321	1
1871	chr20	31547341	1
1872	chr20	31547346	1
1873	chr20	31547353	1
1874	chr20	31547355	1
1875	chr20	31547374	1
1876	chr20	31547381	1
1877	chr20	31547387	1
1878	chr20	31547397	1
1879	chr20	31547409	1
1880	chr20	31547411	1
1881	chr20	31547416	1
1882	chr20	31547420	1
1883	chr20	31547422	1
1884	chr20	31547425	1
1885	chr20	31547449	1
1886	chr20	31547466	1
1887	chr20	31547484	1
1888	chr20	31547488	1
1889	chr20	37518640	1
1890	chr20	37518657	1
1891	chr20	37518711	1
1892	chr20	37518739	1
1893	chr20	37518792	1
1894	chr20	37518795	1
1895	chr20	37518813	1
1896	chr20	37518815	1
1897	chr20	37518823	1
1898	chr20	37518873	1
1899	chr20	37518909	1
1900	chr20	37518925	1
1901	chr20	37518928	1
1902	chr20	37518938	1
1903	chr20	37518941	1
1904	chr20	37518953	1
1905	chr20	37518961	1
1906	chr20	37519056	1
1907	chr20	37519117	1
1908	chr20	37519147	1
1909	chr20	37519184	1
1910	chr20	37519209	1
1911	chr20	37519216	1
1912	chr20	37519228	1
1913	chr20	37519246	1
1914	chr20	37519250	1
1915	chr20	37519256	1
1916	chr20	37519267	1
1917	chr20	37519302	1
1918	chr20	37519326	1
1919	chr20	37519525	1
1920	chr20	37519559	1
1921	chr20	37519584	1
1922	chr20	37519604	1
1923	chr20	37519625	1
1924	chr20	37519681	1
1925	chr20	37519701	1
1926	chr20	37519731	1
1927	chr20	37519752	1
1928	chr20	37519780	1
1929	chr20	37519862	1
1930	chr20	37519873	1
1931	chr20	37519918	1
1932	chr20	37519973	1
1933	chr20	37520003	1
1934	chr20	37520055	1
1935	chr20	37520202	1
1936	chr20	37520213	1
1937	chr20	37520218	1
1938	chr20	37520220	1
1939	chr20	37520240	1
1940	chr20	37520247	1
1941	chr20	37520256	1
1942	chr20	37520260	1
1943	chr20	37520268	1
1944	chr20	37520270	1
1945	chr20	37520277	1
1946	chr20	37520297	1
1947	chr20	37520313	1
1948	chr20	37520328	1
1949	chr20	37520336	1
1950	chr20	37520353	1
1951	chr20	37520359	1
1952	chr20	37520365	1
1953	chr20	37520373	1
1954	chr20	37520377	1
1955	chr20	37520389	1
1956	chr20	37520396	1
1957	chr20	37520401	1
1958	chr20	37520430	1
1959	chr20	37520458	1
1960	chr20	37520472	1
1961	chr20	37520477	1
1962	chr20	37520526	1
1963	chr20	37520544	1
1964	chr20	37520552	1
1965	chr20	37520559	1
1966	chr20	37520592	1
1967	chr20	37520611	1
1968	chr20	37520620	1
1969	chr20	37520651	1
1970	chr20	37520661	1
1971	chr20	43513365	1
1972	chr20	43513584	1
1973	chr20	43513596	1
1974	chr20	43513617	1
1975	chr20	43513725	1
1976	chr20	43513777	1
1977	chr20	43513811	1
1978	chr20	43513844	1
1979	chr20	43513854	1
1980	chr20	43513894	1
1981	chr20	43513919	1
1982	chr20	43513932	1
1983	chr20	43513938	1
1984	chr20	43513956	1
1985	chr20	43513964	1
1986	chr20	43513974	1
1987	chr20	43513977	1
1988	chr20	43513982	1
1989	chr20	43514008	1
1990	chr20	43514031	1
1991	chr20	43514033	1
1992	chr20	43514039	1
1993	chr20	43514052	1
1994	chr20	43514059	1
1995	chr20	43514091	1
1996	chr20	43514098	1
1997	chr20	43514111	1
1998	chr20	43514126	1
1999	chr20	43514144	1
[truncated: 811 more rows]
