# Supplementary material for: cuRRBS: simple and robust evaluation of enzyme combinations for reduced representation approaches
Source: Nucleic Acids Res. 2017 Sep 19;45(20):11559–69. doi: 10.1093/nar/gkx814 (PMC5714207; doi:10.1093/nar/gkx814)
Supplement: Supplementary Data [file gkx814_supp.zip › nar-02012-n-2017-File009.csv]

Site_ID	Chr	Coordinate	Weight
1	chr2	206203530	1
2	chr2	206203546	1
3	chr2	206203567	1
4	chr2	206203569	1
5	chr2	206203591	1
6	chr2	206203593	1
7	chr2	206203617	1
8	chr2	206203624	1
9	chr2	206203634	1
10	chr3	183098950	1
11	chr3	183098962	1
12	chr3	183098984	1
13	chr3	183098990	1
14	chr3	183099003	1
15	chr3	183099025	1
16	chr3	183099033	1
17	chr3	183099042	1
18	chr3	183099048	1
19	chr3	183099058	1
20	chr3	183099061	1
21	chr3	183099064	1
22	chr3	183099085	1
23	chr3	183099125	1
24	chr3	183099127	1
25	chr3	183099135	1
26	chr3	183099145	1
27	chr3	183099151	1
28	chr3	183099190	1
29	chr3	183099193	1
30	chr3	183099196	1
31	chr3	183099205	1
32	chr3	183099219	1
33	chr3	183099243	1
34	chr3	183099257	1
35	chr3	183099270	1
36	chr3	183099273	1
37	chr3	183099285	1
38	chr3	183099291	1
39	chr3	183099293	1
40	chr3	183099299	1
41	chr3	183099310	1
42	chr3	183099316	1
43	chr3	183099354	1
44	chr3	183099357	1
45	chr3	183099372	1
46	chr3	183099379	1
47	chr3	183099388	1
48	chr3	183099399	1
49	chr3	183099402	1
50	chr3	183099417	1
51	chr3	183099423	1
52	chr3	183099432	1
53	chr3	183099435	1
54	chr3	183099453	1
55	chr3	183099462	1
56	chr3	183099489	1
57	chr3	183099498	1
58	chr3	183099507	1
59	chr3	183099520	1
60	chr3	183099528	1
61	chr3	183099537	1
62	chr3	183099540	1
63	chr3	183099547	1
64	chr3	183099550	1
65	chr3	183099593	1
66	chr3	183099601	1
67	chr3	183099626	1
68	chr3	183099638	1
69	chr3	183099641	1
70	chr3	183099660	1
71	chr3	183099666	1
72	chr3	183099691	1
73	chr3	183099777	1
74	chr3	183099790	1
75	chr3	183099796	1
76	chr5	59038849	1
77	chr5	59038882	1
78	chr5	59038945	1
79	chr5	59038975	1
80	chr5	59039010	1
81	chr5	59039017	1
82	chr5	59039023	1
83	chr5	59039029	1
84	chr5	59039060	1
85	chr5	59039069	1
86	chr5	59039077	1
87	chr5	59039083	1
88	chr5	59039119	1
89	chr5	59039130	1
90	chr5	59039136	1
91	chr5	59039149	1
92	chr5	59039151	1
93	chr5	59039156	1
94	chr5	59039160	1
95	chr5	59039166	1
96	chr5	59039176	1
97	chr5	59039193	1
98	chr5	59039198	1
99	chr5	59039203	1
100	chr5	59039219	1
101	chr5	59039230	1
102	chr5	59039233	1
103	chr5	59039252	1
104	chr5	59039255	1
105	chr5	59039257	1
106	chr5	59039261	1
107	chr5	59039277	1
108	chr5	59039293	1
109	chr5	59039296	1
110	chr5	59039302	1
111	chr5	59039322	1
112	chr5	59039331	1
113	chr5	59039338	1
114	chr5	59039349	1
115	chr5	59039353	1
116	chr5	59039355	1
117	chr5	59039367	1
118	chr5	59039372	1
119	chr5	59039382	1
120	chr5	59039397	1
121	chr5	59039407	1
122	chr5	59039419	1
123	chr5	59039425	1
124	chr5	59039427	1
125	chr5	59039435	1
126	chr5	59039439	1
127	chr5	59039444	1
128	chr5	59039451	1
129	chr5	59039464	1
130	chr5	59039489	1
131	chr5	59039491	1
132	chr5	59039495	1
133	chr5	59039501	1
134	chr5	59039503	1
135	chr5	59039512	1
136	chr5	59039539	1
137	chr5	59039543	1
138	chr5	59039550	1
139	chr5	59039555	1
140	chr5	59039557	1
141	chr5	59039566	1
142	chr5	59039569	1
143	chr5	59039579	1
144	chr5	59039597	1
145	chr5	59039606	1
146	chr5	59039613	1
147	chr5	59039616	1
148	chr5	59039645	1
149	chr5	59039656	1
150	chr5	59039681	1
151	chr5	59039690	1
152	chr5	59039693	1
153	chr5	59039695	1
154	chr5	59039707	1
155	chr5	59039719	1
156	chr5	59039728	1
157	chr5	59039736	1
158	chr5	59039752	1
159	chr5	59039755	1
160	chr5	59039761	1
161	chr5	59039765	1
162	chr5	59039772	1
163	chr5	59039788	1
164	chr5	59039796	1
165	chr5	59039798	1
166	chr5	59039802	1
167	chr5	59039804	1
168	chr5	59039808	1
169	chr5	59039854	1
170	chr5	59039857	1
171	chr5	59039866	1
172	chr5	59039869	1
173	chr5	59039876	1
174	chr5	59039887	1
175	chr5	59039890	1
176	chr5	59039894	1
177	chr5	59039900	1
178	chr5	59039902	1
179	chr5	59039906	1
180	chr5	59039909	1
181	chr5	59039911	1
182	chr5	59039928	1
183	chr5	59039933	1
184	chr5	59039939	1
185	chr5	59039941	1
186	chr5	59039945	1
187	chr5	59039949	1
188	chr5	59039951	1
189	chr5	59039962	1
190	chr5	59039973	1
191	chr5	59039975	1
192	chr5	59039977	1
193	chr5	59039982	1
194	chr5	59039985	1
195	chr5	59040014	1
196	chr5	59040028	1
197	chr5	59040036	1
198	chr5	59040040	1
199	chr5	59040053	1
200	chr6	104953110	1
201	chr6	104953115	1
202	chr6	104953118	1
203	chr6	104953129	1
204	chr6	104953163	1
205	chr6	104953170	1
206	chr6	104953184	1
207	chr6	104953199	1
208	chr6	104953202	1
209	chr6	104953205	1
210	chr6	104953223	1
211	chr6	104953236	1
212	chr6	104953239	1
213	chr6	104953249	1
214	chr6	104953251	1
215	chr6	104953259	1
216	chr6	104953267	1
217	chr6	104953270	1
218	chr6	104953273	1
219	chr6	104953311	1
220	chr6	104953344	1
221	chr6	104953363	1
222	chr6	104953431	1
223	chr6	104953464	1
224	chr6	104953613	1
225	chr6	104953684	1
226	chr6	104953698	1
227	chr6	104953700	1
228	chr6	104953722	1
229	chr6	104953726	1
230	chr6	104953737	1
231	chr6	104953754	1
232	chr6	104953761	1
233	chr6	104953770	1
234	chr6	104953787	1
235	chr6	106511660	1
236	chr6	106511674	1
237	chr6	106511676	1
238	chr6	106511688	1
239	chr6	106511702	1
240	chr6	106511711	1
241	chr6	106511717	1
242	chr6	106511726	1
243	chr6	106511741	1
244	chr6	106511744	1
245	chr6	106511757	1
246	chr6	106511776	1
247	chr6	106511890	1
248	chr6	106511893	1
249	chr6	106511918	1
250	chr6	106511926	1
251	chr6	106511930	1
252	chr6	106511934	1
253	chr6	106511941	1
254	chr6	106511951	1
255	chr6	106511972	1
256	chr6	106512004	1
257	chr6	106512013	1
258	chr6	106512027	1
259	chr6	106512032	1
260	chr6	106512034	1
261	chr6	106512047	1
262	chr6	106512059	1
263	chr6	106512080	1
264	chr6	106512102	1
265	chr6	106512107	1
266	chr6	106512111	1
267	chr6	106512131	1
268	chr6	106512133	1
269	chr6	106512157	1
270	chr6	106512161	1
271	chr6	106512167	1
272	chr6	106512172	1
273	chr6	106512178	1
274	chr6	106512188	1
275	chr6	106512190	1
276	chr6	106512210	1
277	chr6	106512224	1
278	chr6	106512290	1
279	chr6	106512295	1
280	chr6	106512299	1
281	chr6	106512316	1
282	chr6	106512326	1
283	chr6	106512338	1
284	chr6	106512359	1
285	chr6	106512363	1
286	chr6	106512370	1
287	chr6	106512378	1
288	chr6	106512388	1
289	chr6	106512401	1
290	chr6	106512410	1
291	chr6	106512413	1
292	chr6	106512415	1
293	chr6	106512419	1
294	chr6	106512422	1
295	chr6	106512437	1
296	chr6	106512449	1
297	chr6	106512452	1
298	chr6	106512454	1
299	chr6	106512461	1
300	chr6	106512464	1
301	chr6	106512467	1
302	chr6	106512475	1
303	chr6	106512482	1
304	chr6	106512484	1
305	chr6	106512491	1
306	chr6	106512497	1
307	chr6	106512502	1
308	chr6	106512505	1
309	chr6	106512526	1
310	chr6	106512528	1
311	chr6	106512539	1
312	chr6	106512542	1
313	chr6	106512548	1
314	chr6	106512557	1
315	chr6	106512562	1
316	chr6	106512587	1
317	chr6	106512606	1
318	chr6	106512616	1
319	chr6	106512621	1
320	chr6	106512640	1
321	chr6	106512646	1
322	chr6	106512655	1
323	chr6	106512675	1
324	chr6	106512683	1
325	chr6	106512689	1
326	chr6	106512695	1
327	chr6	106512700	1
328	chr6	106512704	1
329	chr6	106512710	1
330	chr6	106512717	1
331	chr6	106512725	1
332	chr6	106512755	1
333	chr6	106512784	1
334	chr6	106512788	1
335	chr6	106512794	1
336	chr6	106512805	1
337	chr6	106512808	1
338	chr6	106512810	1
339	chr6	106512822	1
340	chr6	106512824	1
341	chr6	106512832	1
342	chr6	106512847	1
343	chr6	106512856	1
344	chr6	106512869	1
345	chr6	106512886	1
346	chr6	106512905	1
347	chr6	106512909	1
348	chr6	106512924	1
349	chr6	106512946	1
350	chr6	106512950	1
351	chr6	106512955	1
352	chr6	106512971	1
353	chr6	106512974	1
354	chr6	106512977	1
355	chr6	106513001	1
356	chr6	106513004	1
357	chr6	106513015	1
358	chr6	106513049	1
359	chr6	106513051	1
360	chr6	106513060	1
361	chr6	106513064	1
362	chr6	106513076	1
363	chr6	106513082	1
364	chr7	134986273	1
365	chr7	134986306	1
366	chr7	134986332	1
367	chr7	134986369	1
368	chr7	134986376	1
369	chr7	134986386	1
370	chr7	134986394	1
371	chr7	134986434	1
372	chr7	134986451	1
373	chr7	134986474	1
374	chr7	134986485	1
375	chr7	134986493	1
376	chr7	134986495	1
377	chr7	134986501	1
378	chr7	134986507	1
379	chr7	134986520	1
380	chr7	134986547	1
381	chr7	134986564	1
382	chr7	134986576	1
383	chr7	134986587	1
384	chr7	134986596	1
385	chr7	134986598	1
386	chr7	134986604	1
387	chr7	134986606	1
388	chr7	134986614	1
389	chr7	134986628	1
390	chr7	134986632	1
391	chr7	134986638	1
392	chr7	134986641	1
393	chr7	134986663	1
394	chr7	134986665	1
395	chr7	134986673	1
396	chr7	134986681	1
397	chr7	134986687	1
398	chr7	134986695	1
399	chr7	134986718	1
400	chr7	134986723	1
401	chr7	134986732	1
402	chr7	134986739	1
403	chr7	134986743	1
404	chr7	134986745	1
405	chr7	134986750	1
406	chr7	134986761	1
407	chr7	134986795	1
408	chr7	134986807	1
409	chr7	134986811	1
410	chr7	134986815	1
411	chr7	134986832	1
412	chr7	134986841	1
413	chr7	134986850	1
414	chr7	134986864	1
415	chr7	134986869	1
416	chr7	134986871	1
417	chr7	134986879	1
418	chr7	134986885	1
419	chr7	134986887	1
420	chr7	134986891	1
421	chr7	134986908	1
422	chr7	134986927	1
423	chr7	134986929	1
424	chr7	134986934	1
425	chr7	134986937	1
426	chr7	134986951	1
427	chr7	134986976	1
428	chr7	134986994	1
429	chr7	134986998	1
430	chr7	134987038	1
431	chr7	134987119	1
432	chr7	134987125	1
433	chr7	134987180	1
434	chr7	134987192	1
435	chr7	134987211	1
436	chr9	4298157	1
437	chr9	4298161	1
438	chr9	4298164	1
439	chr9	4298174	1
440	chr9	4298176	1
441	chr9	4298178	1
442	chr9	4298185	1
443	chr9	4298194	1
444	chr9	4298208	1
445	chr9	4298214	1
446	chr9	4298219	1
447	chr9	4298223	1
448	chr9	4298229	1
449	chr9	4298242	1
450	chr9	4298245	1
451	chr9	4298253	1
452	chr9	4298260	1
453	chr9	4298263	1
454	chr9	4298295	1
455	chr9	4298302	1
456	chr9	4298327	1
457	chr9	4298334	1
458	chr9	4298336	1
459	chr9	4298340	1
460	chr9	4298342	1
461	chr9	4298374	1
462	chr9	4298452	1
463	chr9	4298459	1
464	chr9	4298499	1
465	chr9	4298503	1
466	chr9	4298532	1
467	chr9	4298535	1
468	chr9	4298546	1
469	chr9	4298560	1
470	chr9	4298565	1
471	chr9	4298570	1
472	chr9	4298612	1
473	chr9	4298614	1
474	chr9	4298616	1
475	chr9	4298626	1
476	chr9	4298632	1
477	chr9	4298671	1
478	chr9	4298693	1
479	chr9	4298695	1
480	chr9	4298703	1
481	chr9	4298709	1
482	chr9	4298712	1
483	chr9	4298723	1
484	chr9	4298741	1
485	chr9	4298749	1
486	chr9	4298752	1
487	chr9	4298779	1
488	chr9	4298785	1
489	chr9	4298790	1
490	chr9	4298793	1
491	chr9	4298798	1
492	chr9	4298805	1
493	chr9	4298807	1
494	chr9	4298831	1
495	chr9	4298842	1
496	chr9	4298859	1
497	chr9	4298879	1
498	chr9	4298895	1
499	chr9	4298913	1
500	chr9	4298942	1
501	chr9	4298944	1
502	chr9	4298950	1
503	chr9	4298952	1
504	chr9	4298964	1
505	chr9	4298987	1
506	chr9	4299025	1
507	chr9	4299036	1
508	chr9	4299040	1
509	chr9	4299050	1
510	chr9	4299077	1
511	chr9	4299111	1
512	chr9	4299119	1
513	chr9	4299135	1
514	chr9	4299158	1
515	chr9	4299221	1
516	chr9	4299245	1
517	chr9	4299248	1
518	chr9	4299262	1
519	chr9	4299264	1
520	chr9	4299278	1
521	chr9	4299280	1
522	chr9	4299282	1
523	chr9	4299286	1
524	chr9	4299292	1
525	chr9	4299300	1
526	chr9	4299330	1
527	chr9	4299364	1
528	chr9	4299368	1
529	chr9	4299379	1
530	chr9	4299386	1
531	chr9	4299392	1
532	chr9	4299429	1
533	chr9	4299450	1
534	chr9	4299453	1
535	chr9	4299457	1
536	chr9	4299471	1
537	chr9	4299475	1
538	chr9	4299482	1
539	chr9	4299484	1
540	chr9	4299494	1
541	chr9	4299498	1
542	chr9	4299502	1
543	chr9	4299505	1
544	chr9	4299511	1
545	chr9	4299544	1
546	chr9	4299549	1
547	chr9	4299551	1
548	chr9	4299567	1
549	chr9	4299591	1
550	chr9	4299599	1
551	chr9	4299604	1
552	chr9	4299606	1
553	chr9	4299614	1
554	chr9	4299626	1
555	chr9	4299634	1
556	chr9	4299636	1
557	chr9	4299638	1
558	chr9	4299640	1
559	chr9	4299646	1
560	chr9	4299655	1
561	chr9	4299658	1
562	chr9	4299683	1
563	chr9	4299700	1
564	chr9	4299768	1
565	chr9	4299781	1
566	chr9	4299800	1
567	chr9	4299810	1
568	chr9	4299830	1
569	chr9	4299836	1
570	chr9	4299858	1
571	chr9	4299861	1
572	chr9	4299868	1
573	chr9	4299871	1
574	chr9	4299874	1
575	chr9	4299889	1
576	chr9	4299892	1
577	chr9	4299894	1
578	chr9	4299898	1
579	chr9	4299901	1
580	chr9	4299915	1
581	chr9	4299931	1
582	chr9	4299933	1
583	chr9	4299940	1
584	chr9	4299943	1
585	chr9	4299946	1
586	chr9	4299953	1
587	chr9	4299957	1
588	chr9	4299959	1
589	chr9	4299962	1
590	chr9	4299964	1
591	chr9	4299978	1
592	chr9	4299982	1
593	chr9	4299985	1
594	chr9	4299996	1
595	chr9	4299998	1
596	chr9	4300045	1
597	chr9	4300049	1
598	chr9	4300070	1
599	chr9	4300074	1
600	chr9	4300076	1
601	chr9	4300083	1
602	chr9	4300115	1
603	chr9	4300118	1
604	chr9	4300144	1
605	chr9	4300150	1
606	chr9	4300152	1
607	chr9	4300174	1
608	chr9	4300181	1
609	chr9	4300203	1
610	chr9	4300252	1
611	chr9	4300256	1
612	chr9	4300266	1
613	chr9	4300305	1
614	chr9	4300421	1
615	chr9	37800487	1
616	chr9	37800569	1
617	chr9	37800571	1
618	chr9	37800578	1
619	chr9	37800599	1
620	chr9	37800637	1
621	chr9	37800657	1
622	chr9	37800670	1
623	chr9	37800676	1
624	chr9	37800684	1
625	chr9	37800687	1
626	chr9	37800698	1
627	chr9	37800701	1
628	chr9	37800718	1
629	chr9	37800725	1
630	chr9	37800728	1
631	chr9	37800732	1
632	chr9	37800739	1
633	chr9	37800746	1
634	chr9	37800749	1
635	chr9	37800751	1
636	chr9	37800763	1
637	chr9	37800777	1
638	chr9	37800784	1
639	chr9	37800787	1
640	chr9	37800821	1
641	chr9	37800825	1
642	chr9	37800828	1
643	chr9	37800841	1
644	chr9	37800846	1
645	chr9	37800853	1
646	chr9	37800859	1
647	chr9	37800902	1
648	chr9	37800907	1
649	chr9	37800911	1
650	chr9	37800917	1
651	chr9	37800931	1
652	chr9	37800934	1
653	chr9	37800941	1
654	chr9	37800962	1
655	chr9	37800967	1
656	chr9	37800973	1
657	chr9	37800986	1
658	chr9	37800997	1
659	chr9	37801016	1
660	chr9	37801020	1
661	chr9	37801029	1
662	chr9	37801032	1
663	chr9	37801037	1
664	chr9	37801040	1
665	chr9	37801048	1
666	chr9	37801057	1
667	chr9	37801063	1
668	chr9	37801065	1
669	chr9	37801070	1
670	chr9	37801096	1
671	chr9	37801115	1
672	chr9	37801120	1
673	chr9	37801129	1
674	chr9	37801147	1
675	chr9	37801152	1
676	chr9	37801155	1
677	chr9	37801160	1
678	chr9	37801185	1
679	chr9	37801191	1
680	chr9	37801196	1
681	chr9	37801202	1
682	chr9	37801205	1
683	chr9	37801207	1
684	chr9	37801217	1
685	chr9	37801226	1
686	chr9	37801238	1
687	chr9	37801254	1
688	chr9	37801266	1
689	chr9	37801268	1
690	chr9	37801277	1
691	chr9	37801285	1
692	chr9	37801288	1
693	chr9	37801290	1
694	chr9	37801302	1
695	chr10	127195546	1
696	chr10	127195566	1
697	chr10	127195596	1
698	chr10	127195606	1
699	chr10	127195614	1
700	chr10	127195618	1
701	chr10	127195656	1
702	chr10	127195660	1
703	chr10	127195666	1
704	chr10	127195677	1
705	chr10	127195697	1
706	chr10	127195705	1
707	chr10	127195713	1
708	chr10	127195726	1
709	chr10	127195729	1
710	chr10	127195745	1
711	chr10	127195755	1
712	chr10	127195760	1
713	chr10	127195764	1
714	chr10	127195766	1
715	chr10	127195802	1
716	chr10	127195806	1
717	chr10	127195811	1
718	chr10	127195817	1
719	chr10	127195823	1
720	chr10	127195832	1
721	chr10	127195842	1
722	chr10	127195848	1
723	chr10	127195855	1
724	chr10	127195858	1
725	chr10	127195866	1
726	chr10	127195875	1
727	chr10	127195886	1
728	chr10	127195896	1
729	chr10	127195900	1
730	chr10	127195905	1
731	chr10	127195911	1
732	chr10	127195914	1
733	chr10	127195918	1
734	chr10	127195926	1
735	chr10	127195938	1
736	chr10	127195940	1
737	chr10	127195950	1
738	chr10	127195953	1
739	chr10	127195957	1
740	chr10	127195959	1
741	chr10	127195965	1
742	chr10	127195967	1
743	chr10	127195980	1
744	chr10	127195982	1
745	chr10	127195990	1
746	chr10	127196001	1
747	chr10	127196019	1
748	chr10	127196025	1
749	chr10	127196033	1
750	chr10	127196042	1
751	chr10	127196053	1
752	chr10	127196058	1
753	chr10	127196079	1
754	chr10	127196084	1
755	chr10	127196094	1
756	chr10	127196107	1
757	chr10	127196109	1
758	chr10	127196119	1
759	chr10	127196122	1
760	chr10	127196124	1
761	chr10	127196130	1
762	chr10	127196132	1
763	chr10	127196144	1
764	chr10	127196150	1
765	chr10	127196163	1
766	chr10	127196168	1
767	chr10	127196170	1
768	chr10	127196181	1
769	chr10	127196193	1
770	chr10	127196199	1
771	chr10	127196204	1
772	chr10	127196218	1
773	chr10	127196222	1
774	chr10	127196229	1
775	chr10	127196231	1
776	chr10	127196234	1
777	chr10	127196241	1
778	chr10	127196243	1
779	chr10	127196246	1
780	chr10	127196250	1
781	chr10	127196252	1
782	chr10	127196260	1
783	chr10	127196266	1
784	chr10	127196273	1
785	chr10	127196276	1
786	chr10	127196278	1
787	chr10	127196280	1
788	chr10	127196282	1
789	chr10	127196293	1
790	chr10	127196308	1
791	chr10	127196314	1
792	chr10	127196318	1
793	chr10	127196320	1
794	chr10	127196322	1
795	chr10	127196326	1
796	chr10	127196334	1
797	chr10	127196336	1
798	chr10	127196339	1
799	chr10	127196341	1
800	chr10	127196344	1
801	chr10	127196364	1
802	chr10	127196370	1
803	chr10	127196372	1
804	chr10	127196380	1
805	chr10	127196408	1
806	chr10	127196411	1
807	chr10	127196438	1
808	chr10	127196444	1
809	chr10	127196479	1
810	chr10	127196503	1
811	chr10	127196505	1
812	chr10	127196511	1
813	chr10	127196515	1
814	chr10	127196525	1
815	chr10	127196531	1
816	chr10	127196541	1
817	chr10	127196543	1
818	chr10	127196545	1
819	chr10	127196552	1
820	chr10	127196560	1
821	chr10	127196564	1
822	chr10	127196574	1
823	chr10	127196579	1
824	chr10	127196583	1
825	chr10	127196591	1
826	chr10	127196598	1
827	chr10	127196600	1
828	chr10	127196605	1
829	chr10	127196616	1
830	chr10	127196622	1
831	chr10	127196625	1
832	chr10	127196627	1
833	chr10	127196633	1
834	chr10	127196638	1
835	chr10	127196643	1
836	chr10	127196648	1
837	chr10	127196650	1
838	chr10	127196654	1
839	chr10	127196695	1
840	chr10	127196698	1
841	chr10	127196701	1
842	chr10	127196753	1
843	chr10	127196756	1
844	chr10	127196763	1
845	chr10	127196766	1
846	chr10	127196773	1
847	chr10	127196779	1
848	chr10	127196781	1
849	chr10	127196783	1
850	chr10	127196791	1
851	chr10	127196799	1
852	chr10	127196801	1
853	chr10	127196808	1
854	chr10	127196827	1
855	chr10	127196830	1
856	chr10	127196842	1
857	chr10	127196870	1
858	chr10	127196876	1
859	chr10	127196888	1
860	chr10	127196892	1
861	chr10	127196902	1
862	chr11	110092612	1
863	chr11	110092623	1
864	chr11	110092625	1
865	chr11	110092634	1
866	chr11	110092640	1
867	chr11	110092653	1
868	chr11	110092669	1
869	chr11	110092671	1
870	chr11	110092681	1
871	chr11	110092684	1
872	chr11	110092686	1
873	chr11	110092695	1
874	chr11	110092708	1
875	chr11	110092717	1
876	chr11	110092723	1
877	chr11	110092758	1
878	chr11	110092765	1
879	chr11	110092805	1
880	chr11	110092808	1
881	chr11	110092842	1
882	chr11	110092854	1
883	chr11	110092857	1
884	chr11	110092860	1
885	chr11	110092896	1
886	chr11	110092899	1
887	chr11	110092901	1
888	chr11	110092907	1
889	chr11	110092916	1
890	chr11	110092920	1
891	chr11	110092924	1
892	chr11	110092928	1
893	chr11	110092932	1
894	chr11	110092939	1
895	chr11	110092941	1
896	chr11	110092946	1
897	chr11	110092954	1
898	chr11	110092960	1
899	chr11	110092966	1
900	chr11	110092972	1
901	chr11	110092976	1
902	chr11	110092978	1
903	chr11	110092986	1
904	chr11	110092991	1
905	chr11	110092995	1
906	chr11	110093008	1
907	chr11	110093013	1
908	chr11	110093022	1
909	chr11	110093026	1
910	chr11	110093030	1
911	chr11	110093032	1
912	chr11	110093036	1
913	chr11	110093041	1
914	chr11	110093052	1
915	chr11	110093056	1
916	chr11	110093068	1
917	chr11	110093072	1
918	chr11	110093092	1
919	chr11	110093094	1
920	chr11	110093098	1
921	chr11	110093103	1
922	chr11	110093105	1
923	chr11	110093113	1
924	chr11	110093116	1
925	chr11	110093120	1
926	chr11	110093122	1
927	chr11	110093141	1
928	chr11	110093148	1
929	chr11	110093152	1
930	chr11	110093159	1
931	chr11	110093169	1
932	chr11	110093207	1
933	chr11	110093243	1
934	chr11	110093249	1
935	chr11	110093251	1
936	chr11	110093253	1
937	chr11	110093255	1
938	chr11	110093291	1
939	chr11	110093294	1
940	chr11	110093302	1
941	chr11	110093307	1
942	chr11	110093309	1
943	chr11	110093318	1
944	chr11	110093320	1
945	chr11	110093322	1
946	chr11	110093326	1
947	chr11	110093330	1
948	chr11	110093332	1
949	chr11	110093340	1
950	chr11	110093342	1
951	chr11	110093351	1
952	chr11	110093353	1
953	chr11	110093360	1
954	chr11	110093368	1
955	chr11	110093370	1
956	chr11	110093377	1
957	chr11	110093380	1
958	chr11	110093384	1
959	chr11	110093388	1
960	chr11	110093391	1
961	chr11	110093399	1
962	chr11	110093401	1
963	chr11	110093416	1
964	chr11	110093423	1
965	chr11	110093442	1
966	chr11	110093460	1
967	chr11	110093462	1
968	chr11	110093467	1
969	chr11	110093469	1
970	chr11	110093472	1
971	chr11	110093493	1
972	chr11	110093497	1
973	chr11	110093509	1
974	chr11	110093511	1
975	chr11	110093517	1
976	chr11	110093519	1
977	chr11	110093523	1
978	chr11	110093527	1
979	chr11	110093534	1
980	chr11	110093541	1
981	chr11	110093544	1
982	chr11	110093550	1
983	chr11	110093555	1
984	chr11	110093561	1
985	chr11	110093564	1
986	chr11	110093585	1
987	chr11	110093590	1
988	chr11	110093597	1
989	chr11	110093604	1
990	chr11	110093612	1
991	chr11	110093619	1
992	chr11	110093623	1
993	chr11	110093637	1
994	chr11	110093641	1
995	chr11	110093653	1
996	chr11	110093666	1
997	chr11	110093673	1
998	chr11	110093676	1
999	chr11	110093682	1
1000	chr11	110093685	1
1001	chr11	110093693	1
1002	chr11	110093697	1
1003	chr11	110093708	1
1004	chr11	110093717	1
1005	chr11	110093723	1
1006	chr11	110093725	1
1007	chr11	110093738	1
1008	chr11	110093745	1
1009	chr11	110093749	1
1010	chr11	110093753	1
1011	chr11	110093766	1
1012	chr11	110093768	1
1013	chr11	110093780	1
1014	chr11	110093786	1
1015	chr11	110093790	1
1016	chr11	110093793	1
1017	chr11	110093795	1
1018	chr11	110093805	1
1019	chr11	110093816	1
1020	chr11	110093827	1
1021	chr11	110093838	1
1022	chr11	110093840	1
1023	chr11	110093842	1
1024	chr11	110093844	1
1025	chr11	110093848	1
1026	chr11	110093855	1
1027	chr11	110093875	1
1028	chr11	110093895	1
1029	chr11	110093924	1
1030	chr11	110093941	1
1031	chr11	110093945	1
1032	chr11	110093950	1
1033	chr11	110093972	1
1034	chr11	110094016	1
1035	chr11	110094021	1
1036	chr11	110094035	1
1037	chr11	110094057	1
1038	chr11	110094100	1
1039	chr11	110094199	1
1040	chr11	110094211	1
1041	chr11	110094222	1
1042	chr13	32427113	1
1043	chr13	32427115	1
1044	chr13	32427138	1
1045	chr13	32427146	1
1046	chr13	32427152	1
1047	chr13	32427159	1
1048	chr13	32427169	1
1049	chr13	32427179	1
1050	chr13	32427188	1
1051	chr13	32427205	1
1052	chr13	32427209	1
1053	chr13	32427218	1
1054	chr13	32427221	1
1055	chr13	32427236	1
1056	chr13	32427242	1
1057	chr13	32427254	1
1058	chr13	32427260	1
1059	chr13	32427278	1
1060	chr13	32427289	1
1061	chr13	32427295	1
1062	chr13	32427311	1
1063	chr13	32427325	1
1064	chr13	32427338	1
1065	chr13	32427342	1
1066	chr13	32427347	1
1067	chr13	32427361	1
1068	chr13	32427370	1
1069	chr13	32427378	1
1070	chr13	32427382	1
1071	chr13	32427392	1
1072	chr13	32427402	1
1073	chr13	32427412	1
1074	chr13	32427416	1
1075	chr13	32427422	1
1076	chr13	32427424	1
1077	chr13	32427430	1
1078	chr13	32427437	1
1079	chr13	32427440	1
1080	chr13	32427456	1
1081	chr13	32427462	1
1082	chr13	32427472	1
1083	chr13	32427489	1
1084	chr13	32427515	1
1085	chr13	32427530	1
1086	chr13	32427535	1
1087	chr13	32427549	1
1088	chr13	32427556	1
1089	chr13	32427559	1
1090	chr13	32427562	1
1091	chr13	32427574	1
1092	chr13	32427580	1
1093	chr13	32427592	1
1094	chr13	32427594	1
1095	chr13	32427599	1
1096	chr13	32427606	1
1097	chr13	32427614	1
1098	chr13	32427623	1
1099	chr13	32427631	1
1100	chr13	32427633	1
1101	chr13	32427636	1
1102	chr13	32427652	1
1103	chr13	32427668	1
1104	chr13	32427674	1
1105	chr13	32427676	1
1106	chr13	32427686	1
1107	chr13	32427701	1
1108	chr13	32427714	1
1109	chr13	32427723	1
1110	chr13	32427728	1
1111	chr13	32427737	1
1112	chr13	32427739	1
1113	chr13	32427774	1
1114	chr13	32427780	1
1115	chr13	32427782	1
1116	chr13	32427793	1
1117	chr13	32427795	1
1118	chr13	32427798	1
1119	chr13	32427804	1
1120	chr13	32427810	1
1121	chr13	32427813	1
1122	chr13	32427817	1
1123	chr13	32427823	1
1124	chr13	32427841	1
1125	chr13	32427845	1
1126	chr13	32427849	1
1127	chr13	32427854	1
1128	chr13	32427867	1
1129	chr13	32427873	1
1130	chr13	32427880	1
1131	chr13	32427883	1
1132	chr13	32427892	1
1133	chr13	32427923	1
1134	chr13	32427930	1
1135	chr13	32427940	1
1136	chr13	32427973	1
1137	chr13	32427976	1
1138	chr13	32427991	1
1139	chr13	32427993	1
1140	chr13	32427999	1
1141	chr13	32428003	1
1142	chr13	32428008	1
1143	chr13	32428012	1
1144	chr13	32428018	1
1145	chr13	32428101	1
1146	chr13	32428110	1
1147	chr13	32428132	1
1148	chr13	32428167	1
1149	chr13	32428190	1
1150	chr13	32428194	1
1151	chr13	32428223	1
1152	chr13	32428226	1
1153	chr13	32428232	1
1154	chr13	32428239	1
1155	chr13	32428251	1
1156	chr13	32428275	1
1157	chr13	32428294	1
1158	chr13	32428310	1
1159	chr13	32428327	1
1160	chr13	32428334	1
1161	chr13	32428339	1
1162	chr13	32428384	1
1163	chr13	32428412	1
1164	chr15	93071529	1
1165	chr15	93071545	1
1166	chr15	93071563	1
1167	chr15	93071567	1
1168	chr15	93071585	1
1169	chr15	93071633	1
1170	chr15	93071656	1
1171	chr15	93071663	1
1172	chr15	93071695	1
1173	chr15	93071741	1
1174	chr15	93071769	1
1175	chr15	93071810	1
1176	chr15	93071812	1
1177	chr15	93071821	1
1178	chr15	93071829	1
1179	chr15	93071844	1
1180	chr15	93071886	1
1181	chr15	93071903	1
1182	chr15	93071917	1
1183	chr15	93071924	1
1184	chr15	93071927	1
1185	chr15	93071945	1
1186	chr15	93072008	1
1187	chr15	93072080	1
1188	chr15	93072114	1
1189	chr15	93072143	1
1190	chr15	93072210	1
1191	chr15	93072216	1
1192	chr15	93072235	1
1193	chr15	93072351	1
1194	chr15	93072354	1
1195	chr15	93072394	1
1196	chr15	93072400	1
1197	chr15	93072412	1
1198	chr15	93072414	1
1199	chr15	93072434	1
1200	chr15	93072439	1
1201	chr15	93072448	1
1202	chr15	93072463	1
1203	chr15	93072471	1
1204	chr15	93072489	1
1205	chr15	93072515	1
1206	chr15	93072538	1
1207	chr15	93072567	1
1208	chr15	93072573	1
1209	chr15	93072599	1
1210	chr15	93072616	1
1211	chr15	93072638	1
1212	chr15	93072666	1
1213	chr15	93072675	1
1214	chr15	93072688	1
1215	chr15	93072701	1
1216	chr15	93072709	1
1217	chr15	93072728	1
1218	chr15	93072749	1
1219	chr15	93072757	1
1220	chr15	93072760	1
1221	chr15	93072767	1
1222	chr15	93072785	1
1223	chr15	93072800	1
1224	chr15	93072807	1
1225	chr15	93072818	1
1226	chr15	93072833	1
1227	chr15	93072843	1
1228	chr15	93072845	1
1229	chr15	93072871	1
1230	chr15	93072884	1
1231	chr15	93072890	1
1232	chr15	93072892	1
1233	chr15	93072894	1
1234	chr15	93072898	1
1235	chr15	93072902	1
1236	chr15	93072919	1
1237	chr15	93072943	1
1238	chr15	93072950	1
1239	chr15	93072972	1
1240	chr15	93073008	1
1241	chr15	93073071	1
1242	chr15	93073076	1
1243	chr15	93073093	1
1244	chr15	93073098	1
1245	chr15	93073101	1
1246	chr15	93073104	1
1247	chr15	93073113	1
1248	chr15	93073118	1
1249	chr15	93073128	1
1250	chr15	93073137	1
1251	chr15	93073141	1
1252	chr15	93073143	1
1253	chr15	93073147	1
1254	chr15	93073151	1
1255	chr15	93073154	1
1256	chr15	93073156	1
1257	chr15	93073168	1
1258	chr15	93073170	1
1259	chr15	93073173	1
1260	chr15	93073180	1
1261	chr15	93073182	1
1262	chr15	93073184	1
1263	chr15	93073195	1
1264	chr15	93073209	1
1265	chr15	93073217	1
1266	chr15	93073226	1
1267	chr15	93073229	1
1268	chr15	93073231	1
1269	chr15	93073237	1
1270	chr15	93073239	1
1271	chr15	93073248	1
1272	chr15	93073254	1
1273	chr15	93073259	1
1274	chr15	93073267	1
1275	chr15	93073269	1
1276	chr15	93073273	1
1277	chr15	93073283	1
1278	chr15	93073289	1
1279	chr15	93073292	1
1280	chr15	93073301	1
1281	chr15	93073307	1
1282	chr15	93073311	1
1283	chr15	93073315	1
1284	chr15	93073332	1
1285	chr15	93073336	1
1286	chr15	93073341	1
1287	chr15	93073345	1
1288	chr15	93073348	1
1289	chr17	68600858	1
1290	chr17	68600866	1
1291	chr17	68600875	1
1292	chr17	68600884	1
1293	chr17	68600888	1
1294	chr17	68600891	1
1295	chr17	68600899	1
1296	chr17	68600901	1
1297	chr17	68600904	1
1298	chr17	68600913	1
1299	chr17	68600930	1
1300	chr17	68600939	1
1301	chr17	68600948	1
1302	chr17	68600960	1
1303	chr17	68600964	1
1304	chr17	68600968	1
1305	chr17	68600972	1
1306	chr17	68600976	1
1307	chr17	68600980	1
1308	chr17	68600984	1
1309	chr17	68600986	1
1310	chr17	68601003	1
1311	chr17	68601008	1
1312	chr17	68601011	1
1313	chr17	68601014	1
1314	chr17	68601017	1
1315	chr17	68601027	1
1316	chr17	68601029	1
1317	chr17	68601033	1
1318	chr17	68601037	1
1319	chr17	68601041	1
1320	chr17	68601044	1
1321	chr17	68601049	1
1322	chr17	68601056	1
1323	chr17	68601060	1
1324	chr17	68601062	1
1325	chr17	68601069	1
1326	chr17	68601073	1
1327	chr17	68601080	1
1328	chr17	68601083	1
1329	chr17	68601096	1
1330	chr17	68601101	1
1331	chr17	68601122	1
1332	chr17	68601126	1
1333	chr17	68601129	1
1334	chr17	68601132	1
1335	chr17	68601148	1
1336	chr17	68601150	1
1337	chr17	68601162	1
1338	chr17	68601166	1
1339	chr17	68601169	1
1340	chr17	68601175	1
1341	chr17	68601184	1
1342	chr17	68601187	1
1343	chr17	68601196	1
1344	chr17	68601200	1
1345	chr17	68601203	1
1346	chr17	68601205	1
1347	chr17	68601220	1
1348	chr17	68601231	1
1349	chr17	68601237	1
1350	chr17	68601254	1
1351	chr17	68601281	1
1352	chr17	68601283	1
1353	chr17	68601294	1
1354	chr17	68601308	1
1355	chr17	68601311	1
1356	chr17	68601331	1
1357	chr17	68601350	1
1358	chr18	35376886	1
1359	chr18	35376889	1
1360	chr18	35376895	1
1361	chr18	35376919	1
1362	chr18	35376941	1
1363	chr18	35376952	1
1364	chr18	35376960	1
1365	chr18	35376962	1
1366	chr18	35376969	1
1367	chr18	35376971	1
1368	chr18	35376974	1
1369	chr18	35376976	1
1370	chr18	35376979	1
1371	chr18	35376981	1
1372	chr18	35376983	1
1373	chr18	35377002	1
1374	chr18	35377005	1
1375	chr18	35377010	1
1376	chr18	35377015	1
1377	chr18	35377025	1
1378	chr18	35377027	1
1379	chr18	35377049	1
1380	chr18	35377053	1
1381	chr18	35377060	1
1382	chr18	35377063	1
1383	chr18	35377073	1
1384	chr18	35377088	1
1385	chr18	35377090	1
1386	chr18	35377109	1
1387	chr18	35377137	1
1388	chr18	35377159	1
1389	chr18	35377161	1
1390	chr18	35377163	1
1391	chr18	35377178	1
1392	chr18	35377181	1
1393	chr18	35377187	1
1394	chr18	35377189	1
1395	chr18	35377193	1
1396	chr18	35377201	1
1397	chr18	35377203	1
1398	chr18	35377221	1
1399	chr18	35377231	1
1400	chr18	35377241	1
1401	chr18	35377268	1
1402	chr18	35377282	1
1403	chr18	35377285	1
1404	chr18	35377288	1
1405	chr18	35377291	1
1406	chr18	35377302	1
1407	chr18	35377319	1
1408	chr18	35377331	1
1409	chr18	35377343	1
1410	chr18	35377348	1
1411	chr18	35377353	1
1412	chr18	35377360	1
1413	chr18	35377365	1
1414	chr18	35377367	1
1415	chr18	35377373	1
1416	chr18	35377392	1
1417	chr18	35377401	1
1418	chr18	35377403	1
1419	chr18	35377428	1
1420	chr18	35377437	1
1421	chr18	35377441	1
1422	chr18	35377473	1
1423	chr18	35377499	1
1424	chr18	35377534	1
1425	chr18	35377615	1
1426	chr18	35377634	1
1427	chr18	35377668	1
1428	chr18	35377694	1
1429	chr19	10193746	1
1430	chr19	10193834	1
1431	chr19	10193860	1
1432	chr19	10193902	1
1433	chr19	10193951	1
1434	chr19	10194045	1
1435	chr19	10194090	1
1436	chr19	10194139	1
1437	chr19	10194146	1
1438	chr19	10194155	1
1439	chr19	10194167	1
1440	chr19	10194247	1
1441	chr19	10194263	1
1442	chr19	10194291	1
1443	chr19	10194294	1
1444	chr19	10194305	1
1445	chr19	10194318	1
1446	chr19	10194324	1
1447	chr19	10194376	1
1448	chr19	10194382	1
1449	chr19	10194389	1
1450	chr19	10194394	1
1451	chr19	10194401	1
1452	chr19	10194414	1
1453	chr19	10194422	1
1454	chr19	10194429	1
1455	chr19	10194440	1
1456	chr19	10194447	1
1457	chr19	10194449	1
1458	chr19	10194469	1
1459	chr19	10194492	1
1460	chr19	10194500	1
1461	chr19	10194522	1
1462	chr19	10194528	1
1463	chr19	10194576	1
1464	chr19	10194604	1
1465	chr19	10194616	1
1466	chr19	10194629	1
1467	chr19	10194641	1
1468	chr19	10194647	1
1469	chr19	10194649	1
1470	chr19	10194651	1
1471	chr19	10194655	1
1472	chr19	10194673	1
1473	chr19	10194675	1
1474	chr19	10194685	1
1475	chr19	10194690	1
1476	chr19	10194692	1
1477	chr19	10194695	1
1478	chr19	10194707	1
1479	chr19	10194713	1
1480	chr19	10194715	1
1481	chr19	10194719	1
1482	chr19	10194732	1
1483	chr19	10194739	1
1484	chr19	10194748	1
1485	chr19	10194758	1
1486	chr19	10194773	1
1487	chr19	10194796	1
1488	chr19	10194820	1
1489	chr19	10194826	1
1490	chr19	10194833	1
1491	chr19	10194836	1
1492	chr19	10194843	1
1493	chr19	10194852	1
1494	chr19	10194857	1
1495	chr19	10194874	1
1496	chr19	10194884	1
1497	chr19	10194889	1
1498	chr19	10194891	1
1499	chr19	10194894	1
1500	chr19	10194902	1
1501	chr19	10194918	1
1502	chr19	10194920	1
1503	chr19	10194923	1
1504	chr19	10194926	1
1505	chr19	10194932	1
1506	chr19	10194938	1
1507	chr19	10194943	1
1508	chr19	10194951	1
1509	chr19	10194953	1
1510	chr19	10194955	1
1511	chr19	10194962	1
1512	chr19	10194975	1
1513	chr19	10194982	1
1514	chr19	10194988	1
1515	chr19	10194991	1
1516	chr19	10195008	1
1517	chr19	10195012	1
1518	chr19	10195038	1
1519	chr19	10195048	1
1520	chr19	10195073	1
1521	chr19	10195079	1
1522	chr19	10195098	1
1523	chr19	10195104	1
1524	chr19	10195111	1
1525	chr19	10195130	1
1526	chr19	10195132	1
1527	chr19	10195146	1
1528	chr19	10195159	1
1529	chr19	10195180	1
1530	chr19	10195187	1
1531	chr19	10195235	1
1532	chr19	10195316	1
1533	chr19	10195336	1
1534	chr19	53647646	1
1535	chr19	53647650	1
1536	chr19	53647690	1
1537	chr19	53647730	1
1538	chr19	53647751	1
1539	chr19	53647790	1
1540	chr19	53647823	1
1541	chr19	53647826	1
1542	chr19	53647828	1
1543	chr19	53647874	1
1544	chr19	53647887	1
1545	chr19	53647910	1
1546	chr19	53647928	1
1547	chr19	53647931	1
1548	chr19	53647940	1
1549	chr19	53647948	1
1550	chr19	53647965	1
1551	chr19	53647971	1
1552	chr19	53647974	1
1553	chr19	53647992	1
1554	chr19	53647995	1
1555	chr19	53648000	1
1556	chr19	53648010	1
1557	chr19	53648027	1
1558	chr19	53648029	1
1559	chr19	53648032	1
1560	chr19	53648040	1
1561	chr19	53648057	1
1562	chr19	53648061	1
1563	chr19	53648066	1
1564	chr19	53648071	1
1565	chr19	53648077	1
1566	chr19	53648079	1
1567	chr19	53648081	1
1568	chr19	53648088	1
1569	chr19	53648102	1
1570	chr19	53648108	1
1571	chr19	53648111	1
1572	chr19	53648186	1
1573	chr19	53648210	1
1574	chr19	53648238	1
1575	chr19	53648250	1
1576	chr19	53648261	1
1577	chr19	53648270	1
1578	chr19	53648272	1
1579	chr19	53648296	1
1580	chr19	53648306	1
1581	chr19	53648313	1
1582	chr19	53648341	1
1583	chr1	6624800	1
1584	chr1	6624859	1
1585	chr1	6624897	1
1586	chr1	6624934	1
1587	chr1	6624947	1
1588	chr1	6624994	1
1589	chr1	6625012	1
1590	chr1	6625027	1
1591	chr1	6625032	1
1592	chr1	6625037	1
1593	chr1	6625044	1
1594	chr1	6625048	1
1595	chr1	6625062	1
1596	chr1	6625064	1
1597	chr1	6625089	1
1598	chr1	6625091	1
1599	chr1	6625102	1
1600	chr1	6625113	1
1601	chr1	6625129	1
1602	chr1	6625135	1
1603	chr1	6625145	1
1604	chr1	6625164	1
1605	chr1	6625173	1
1606	chr1	6625176	1
1607	chr1	6625179	1
1608	chr1	6625182	1
1609	chr1	6625215	1
1610	chr1	6625223	1
1611	chr1	6625229	1
1612	chr1	6625233	1
1613	chr1	6625235	1
1614	chr1	6625240	1
1615	chr1	6625255	1
1616	chr1	6625267	1
1617	chr1	6625291	1
1618	chr1	6625301	1
1619	chr1	6625309	1
1620	chr1	6625315	1
1621	chr1	6625317	1
1622	chr1	6625332	1
1623	chr1	6625339	1
1624	chr1	6625341	1
1625	chr1	6625346	1
1626	chr1	6625352	1
1627	chr1	6625363	1
1628	chr1	6625365	1
1629	chr1	6625368	1
1630	chr1	6625372	1
1631	chr1	6625387	1
1632	chr1	6625391	1
1633	chr1	6625395	1
1634	chr1	6625404	1
1635	chr1	6625415	1
1636	chr1	6625441	1
1637	chr1	6625444	1
1638	chr1	6625447	1
1639	chr1	6625449	1
1640	chr1	6625453	1
1641	chr1	6625456	1
1642	chr1	6625458	1
1643	chr1	6625466	1
1644	chr1	6625476	1
1645	chr1	6625480	1
1646	chr1	6625491	1
1647	chr1	6625494	1
1648	chr1	6625503	1
1649	chr1	6625515	1
1650	chr1	6625520	1
1651	chr1	6625531	1
1652	chr1	6625559	1
1653	chr1	6625564	1
1654	chr1	6625566	1
1655	chr1	6625570	1
1656	chr1	6625592	1
1657	chr1	6625604	1
1658	chr1	6625607	1
1659	chr1	6625609	1
1660	chr1	6625611	1
1661	chr1	6625613	1
1662	chr1	6625630	1
1663	chr1	6625672	1
1664	chr1	6625704	1
1665	chr1	6625706	1
1666	chr1	6625714	1
1667	chr1	6625745	1
1668	chr1	6625749	1
1669	chr1	6625754	1
1670	chr1	6625759	1
1671	chr1	6625764	1
1672	chr1	6625779	1
1673	chr1	6625797	1
1674	chr1	6625819	1
1675	chr1	6625854	1
1676	chr1	6625875	1
1677	chr1	19287935	1
1678	chr1	19287996	1
1679	chr1	19288004	1
1680	chr1	19288089	1
1681	chr1	19288120	1
1682	chr1	19288241	1
1683	chr1	19288267	1
1684	chr1	19288283	1
1685	chr1	19288299	1
1686	chr1	19288315	1
1687	chr1	19288325	1
1688	chr1	19288357	1
1689	chr1	19288378	1
1690	chr1	19288410	1
1691	chr1	19288425	1
1692	chr1	19288430	1
1693	chr1	19288437	1
1694	chr1	19288464	1
1695	chr1	19288505	1
1696	chr1	19288511	1
1697	chr1	19288519	1
1698	chr1	19288532	1
1699	chr1	19288547	1
1700	chr1	19288559	1
1701	chr1	19288568	1
1702	chr1	19288575	1
1703	chr1	19288586	1
1704	chr1	19288595	1
1705	chr1	19288597	1
1706	chr1	19288610	1
1707	chr1	19288612	1
1708	chr1	19288614	1
1709	chr1	19288622	1
1710	chr1	19288625	1
1711	chr1	19288635	1
1712	chr1	19288637	1
1713	chr1	19288645	1
1714	chr1	19288648	1
1715	chr1	19288664	1
1716	chr1	19288674	1
1717	chr1	19288684	1
1718	chr1	19288690	1
1719	chr1	19288692	1
1720	chr1	19288702	1
1721	chr1	19288712	1
1722	chr1	19288715	1
1723	chr1	19288721	1
1724	chr1	19288746	1
1725	chr1	19288748	1
1726	chr1	19288750	1
1727	chr1	19288755	1
1728	chr1	19288759	1
1729	chr1	19288774	1
1730	chr1	19288779	1
1731	chr1	19288783	1
1732	chr1	19288789	1
1733	chr1	19288803	1
1734	chr1	19288809	1
1735	chr1	19288816	1
1736	chr1	19288823	1
1737	chr1	19288826	1
1738	chr1	19288842	1
1739	chr1	19288844	1
1740	chr1	19288848	1
1741	chr1	19288858	1
1742	chr1	19288861	1
1743	chr1	19288864	1
1744	chr1	19288870	1
1745	chr1	19288876	1
1746	chr1	19288884	1
1747	chr1	19288888	1
1748	chr1	19288916	1
1749	chr1	19288927	1
1750	chr1	19288944	1
1751	chr1	19288949	1
1752	chr1	19288957	1
1753	chr1	19288959	1
1754	chr1	19288986	1
1755	chr1	19289017	1
1756	chr1	19289033	1
1757	chr1	19289044	1
1758	chr1	19289059	1
1759	chr1	19289062	1
1760	chr1	19289076	1
1761	chr1	19289087	1
1762	chr1	19289116	1
1763	chr1	19289125	1
1764	chr1	19289131	1
1765	chr1	19289156	1
1766	chr1	19289158	1
1767	chr1	19289165	1
1768	chr1	35718799	1
1769	chr1	35718805	1
1770	chr1	35718807	1
1771	chr1	35718816	1
1772	chr1	35718824	1
1773	chr1	35718833	1
1774	chr1	35718840	1
1775	chr1	35718842	1
1776	chr1	35718858	1
1777	chr1	35718865	1
1778	chr1	35718875	1
1779	chr1	35718878	1
1780	chr1	35718884	1
1781	chr1	35718894	1
1782	chr1	35718899	1
1783	chr1	35718903	1
1784	chr1	35718911	1
1785	chr1	35718918	1
1786	chr1	35718923	1
1787	chr1	35718931	1
1788	chr1	35718933	1
1789	chr1	35718941	1
1790	chr1	35718943	1
1791	chr1	35718956	1
1792	chr1	35718959	1
1793	chr1	35718965	1
1794	chr1	35718970	1
1795	chr1	35718976	1
1796	chr1	35718978	1
1797	chr1	35718980	1
1798	chr1	35718986	1
1799	chr1	35718988	1
1800	chr1	35719011	1
1801	chr1	35719034	1
1802	chr1	35719061	1
1803	chr1	35719073	1
1804	chr1	35719113	1
1805	chr1	35719116	1
1806	chr1	35719143	1
1807	chr1	35719146	1
1808	chr1	35719163	1
1809	chr1	35719170	1
1810	chr1	35719172	1
1811	chr1	35719184	1
1812	chr1	35719196	1
1813	chr1	35719208	1
1814	chr1	35719214	1
1815	chr1	35719234	1
1816	chr1	35719252	1
1817	chr1	54474709	1
1818	chr1	54474720	1
1819	chr1	54474739	1
1820	chr1	54474743	1
1821	chr1	54474746	1
1822	chr1	54474753	1
1823	chr1	54474760	1
1824	chr1	54474764	1
1825	chr1	54474772	1
1826	chr1	54474776	1
1827	chr1	54474781	1
1828	chr1	54474799	1
1829	chr1	54474802	1
1830	chr1	54474808	1
1831	chr1	54474812	1
1832	chr1	54474855	1
1833	chr1	54474860	1
1834	chr1	54474863	1
1835	chr1	54474877	1
1836	chr1	54474891	1
1837	chr1	54474893	1
1838	chr1	54474895	1
1839	chr1	54474909	1
1840	chr1	54474921	1
1841	chr1	54474930	1
1842	chr1	54474934	1
1843	chr1	54474938	1
1844	chr1	54474956	1
1845	chr1	54474961	1
1846	chr1	54474985	1
1847	chr1	54474996	1
1848	chr1	54474998	1
1849	chr1	54475004	1
1850	chr1	54475009	1
1851	chr1	54475011	1
1852	chr1	54475017	1
1853	chr1	54475026	1
1854	chr1	54475029	1
1855	chr1	54475050	1
1856	chr1	54475063	1
1857	chr1	54475070	1
1858	chr1	54475076	1
1859	chr1	54475079	1
1860	chr1	54475201	1
1861	chr1	54475280	1
1862	chr1	54475299	1
1863	chr1	54475358	1
1864	chr1	54475373	1
1865	chr1	54475396	1
1866	chr1	54475438	1
1867	chr1	54475454	1
1868	chr1	54475459	1
1869	chr1	54475464	1
1870	chr1	54475469	1
1871	chr1	54475480	1
1872	chr1	55039175	1
1873	chr1	55039185	1
1874	chr1	55039271	1
1875	chr1	55039298	1
1876	chr1	55039312	1
1877	chr1	55039335	1
1878	chr1	55039338	1
1879	chr1	55039388	1
1880	chr1	55039390	1
1881	chr1	55039400	1
1882	chr1	55039416	1
1883	chr1	55039422	1
1884	chr1	55039442	1
1885	chr1	55039451	1
1886	chr1	55039475	1
1887	chr1	55039479	1
1888	chr1	55039496	1
1889	chr1	55039505	1
1890	chr1	55039507	1
1891	chr1	55039516	1
1892	chr1	55039545	1
1893	chr1	55039550	1
1894	chr1	55039553	1
1895	chr1	55039556	1
1896	chr1	55039561	1
1897	chr1	55039577	1
1898	chr1	55039581	1
1899	chr1	55039584	1
1900	chr1	55039587	1
1901	chr1	55039640	1
1902	chr1	55039644	1
1903	chr1	55039649	1
1904	chr1	55039654	1
1905	chr1	55039656	1
1906	chr1	55039659	1
1907	chr1	55039670	1
1908	chr1	55039696	1
1909	chr1	55039698	1
1910	chr1	55039700	1
1911	chr1	55039710	1
1912	chr1	55039712	1
1913	chr1	55039754	1
1914	chr1	55039768	1
1915	chr1	55039771	1
1916	chr1	55039774	1
1917	chr1	55039777	1
1918	chr1	55039784	1
1919	chr1	55039786	1
1920	chr1	55039790	1
1921	chr1	55039807	1
1922	chr1	55039846	1
1923	chr1	55039859	1
1924	chr1	55039872	1
1925	chr1	55039912	1
1926	chr1	55039914	1
1927	chr1	55039918	1
1928	chr1	55039922	1
1929	chr1	55039926	1
1930	chr1	55039936	1
1931	chr1	55039942	1
1932	chr1	55039945	1
1933	chr1	55039951	1
1934	chr1	55039973	1
1935	chr1	55039978	1
1936	chr1	55039987	1
1937	chr1	55039996	1
1938	chr1	55040005	1
1939	chr1	55040011	1
1940	chr1	55040033	1
1941	chr1	55040038	1
1942	chr1	55040048	1
1943	chr1	55040068	1
1944	chr1	55040073	1
1945	chr1	55040079	1
1946	chr1	55040085	1
1947	chr1	55040090	1
1948	chr1	55040095	1
1949	chr1	55040111	1
1950	chr1	55040157	1
1951	chr1	55040160	1
1952	chr1	55040171	1
1953	chr1	55040180	1
1954	chr1	55040204	1
1955	chr1	55040207	1
1956	chr1	55040217	1
1957	chr1	55040233	1
1958	chr1	55040243	1
1959	chr1	55040249	1
1960	chr1	55040253	1
1961	chr1	55040277	1
1962	chr1	55040281	1
1963	chr1	55040287	1
1964	chr1	55040307	1
1965	chr1	55040309	1
1966	chr1	55040324	1
1967	chr1	55040331	1
1968	chr1	55040341	1
1969	chr1	55040391	1
1970	chr1	55040394	1
1971	chr1	55040396	1
1972	chr1	55040430	1
1973	chr1	55040462	1
1974	chr1	55040486	1
1975	chr1	55040512	1
1976	chr1	55040546	1
1977	chr1	55040557	1
1978	chr1	55040571	1
1979	chr1	55040589	1
1980	chr1	55040645	1
1981	chr1	55040684	1
1982	chr1	55040696	1
1983	chr1	55040709	1
1984	chr1	55040755	1
1985	chr1	55040766	1
1986	chr1	55040784	1
1987	chr1	55040796	1
1988	chr1	55040799	1
1989	chr1	55040824	1
1990	chr1	55040828	1
1991	chr1	55040834	1
1992	chr1	67307213	1
1993	chr1	67307289	1
1994	chr1	67307303	1
1995	chr1	67307334	1
1996	chr1	67307337	1
1997	chr1	67307361	1
1998	chr1	67307390	1
1999	chr1	67307427	1
[truncated: 5,592 more rows]
