# Supplementary material for: cuRRBS: simple and robust evaluation of enzyme combinations for reduced representation approaches
Source: Nucleic Acids Res. 2017 Sep 19;45(20):11559–69. doi: 10.1093/nar/gkx814 (PMC5714207; doi:10.1093/nar/gkx814)
Supplement: Supplementary Data [file gkx814_supp.zip › nar-02012-n-2017-File010.csv]

Site_ID	Chr	Coordinate	Weight
S0001	chr1	1049960	1
S0002	chr1	1051284	1
S0003	chr1	1439680	1
S0004	chr1	1439690	1
S0005	chr1	1753493	1
S0006	chr1	1758096	1
S0007	chr1	1899357	1
S0008	chr1	1981330	1
S0009	chr1	2091815	1
S0010	chr1	2408525	1
S0011	chr1	2443981	1
S0012	chr1	2444025	1
S0013	chr1	2444035	1
S0014	chr1	2459833	1
S0015	chr1	2459843	1
S0016	chr1	2514066	1
S0017	chr1	2514103	1
S0018	chr1	2514113	1
S0019	chr1	2521428	1
S0020	chr1	2787628	1
S0021	chr1	2787638	1
S0022	chr1	2913418	1
S0023	chr1	4362814	1
S0024	chr1	6180451	1
S0025	chr1	6180475	1
S0026	chr1	6180480	1
S0027	chr1	6209372	1
S0028	chr1	6209382	1
S0029	chr1	6268588	1
S0030	chr1	6268598	1
S0031	chr1	6455178	1
S0032	chr1	6455188	1
S0033	chr1	7632280	1
S0034	chr1	9198808	1
S0035	chr1	9594035	1
S0036	chr1	9594045	1
S0037	chr1	10639259	1
S0038	chr1	10751347	1
S0039	chr1	10751366	1
S0040	chr1	11650604	1
S0041	chr1	15329239	1
S0042	chr1	15427165	1
S0043	chr1	15427175	1
S0044	chr1	15944451	1
S0045	chr1	16220339	1
S0046	chr1	16499080	1
S0047	chr1	16930325	1
S0048	chr1	16971618	1
S0049	chr1	18839256	1
S0050	chr1	19338576	1
S0051	chr1	19338586	1
S0052	chr1	20484174	1
S0053	chr1	21853173	1
S0054	chr1	21884636	1
S0055	chr1	26328247	1
S0056	chr1	27006248	1
S0057	chr1	27006260	1
S0058	chr1	27339434	1
S0059	chr1	28797025	1
S0060	chr1	32235108	1
S0061	chr1	32362267	1
S0062	chr1	32362290	1
S0063	chr1	32362300	1
S0064	chr1	33296256	1
S0065	chr1	34177422	1
S0066	chr1	36087368	1
S0067	chr1	36705868	1
S0068	chr1	37036188	1
S0069	chr1	37036227	1
S0070	chr1	39711772	1
S0071	chr1	41726954	1
S0072	chr1	41727061	1
S0073	chr1	43670059	1
S0074	chr1	43986831	1
S0075	chr1	44784189	1
S0076	chr1	44806295	1
S0077	chr1	44827454	1
S0078	chr1	45483674	1
S0079	chr1	45483684	1
S0080	chr1	47491689	1
S0081	chr1	50048031	1
S0082	chr1	53480849	1
S0083	chr1	53480859	1
S0084	chr1	54273096	1
S0085	chr1	55861327	1
S0086	chr1	58782500	1
S0087	chr1	58782510	1
S0088	chr1	62530709	1
S0089	chr1	63636387	1
S0090	chr1	69377687	1
S0091	chr1	70324884	1
S0092	chr1	73840120	1
S0093	chr1	76867430	1
S0094	chr1	87152073	1
S0095	chr1	87622141	1
S0096	chr1	87622151	1
S0097	chr1	90502414	1
S0098	chr1	90729643	1
S0099	chr1	99005062	1
S0100	chr1	100278044	1
S0101	chr1	101137006	1
S0102	chr1	105965990	1
S0103	chr1	108121553	1
S0104	chr1	110130472	1
S0105	chr1	110780789	1
S0106	chr1	110780799	1
S0107	chr1	113110364	1
S0108	chr1	114153682	1
S0109	chr1	114153692	1
S0110	chr1	145855736	1
S0111	chr1	156624521	1
S0112	chr1	156624531	1
S0113	chr1	157979225	1
S0114	chr1	157979235	1
S0115	chr1	160837675	1
S0116	chr1	161194088	1
S0117	chr1	161194091	1
S0118	chr1	164240289	1
S0119	chr1	166884481	1
S0120	chr1	167126517	1
S0121	chr1	167126527	1
S0122	chr1	173429666	1
S0123	chr1	173429676	1
S0124	chr1	174451614	1
S0125	chr1	174451624	1
S0126	chr1	179586440	1
S0127	chr1	179586450	1
S0128	chr1	179586482	1
S0129	chr1	184465913	1
S0130	chr1	200916354	1
S0131	chr1	203083650	1
S0132	chr1	204575802	1
S0133	chr1	206590662	1
S0134	chr1	206590672	1
S0135	chr1	207495467	1
S0136	chr1	208082296	1
S0137	chr1	210292679	1
S0138	chr1	212452671	1
S0139	chr1	214229982	1
S0140	chr1	214823370	1
S0141	chr1	216601328	1
S0142	chr1	218250699	1
S0143	chr1	219928233	1
S0144	chr1	220813153	1
S0145	chr1	222233982	1
S0146	chr1	222233992	1
S0147	chr1	227815645	1
S0148	chr1	227815701	1
S0149	chr1	227941920	1
S0150	chr1	228098329	1
S0151	chr1	228218123	1
S0152	chr1	228290370	1
S0153	chr1	231163841	1
S0154	chr1	234094707	1
S0155	chr1	234094717	1
S0156	chr1	234110375	1
S0157	chr1	234964039	1
S0158	chr1	234964049	1
S0159	chr1	235199610	1
S0160	chr1	235954740	1
S0161	chr1	237042045	1
S0162	chr1	238119251	1
S0163	chr1	239308903	1
S0164	chr1	240824443	1
S0165	chr1	248847686	1
S0166	chr1	248847696	1
S0167	chr1	248847720	1
S0168	chr10	789176	1
S0169	chr10	2619679	1
S0170	chr10	3132543	1
S0171	chr10	3781612	1
S0172	chr10	4149378	1
S0173	chr10	4316305	1
S0174	chr10	4316315	1
S0175	chr10	7526247	1
S0176	chr10	7526257	1
S0177	chr10	8043689	1
S0178	chr10	11280474	1
S0179	chr10	11280484	1
S0180	chr10	15146626	1
S0181	chr10	22622598	1
S0182	chr10	22622608	1
S0183	chr10	23173750	1
S0184	chr10	23173760	1
S0185	chr10	23192815	1
S0186	chr10	23192847	1
S0187	chr10	25934273	1
S0188	chr10	25935057	1
S0189	chr10	27252545	1
S0190	chr10	34119709	1
S0191	chr10	43090877	1
S0192	chr10	43312786	1
S0193	chr10	43420783	1
S0194	chr10	45520691	1
S0195	chr10	46541394	1
S0196	chr10	46541397	1
S0197	chr10	49228842	1
S0198	chr10	52871655	1
S0199	chr10	52871665	1
S0200	chr10	52871694	1
S0201	chr10	55631349	1
S0202	chr10	58937471	1
S0203	chr10	59604644	1
S0204	chr10	59880516	1
S0205	chr10	60102034	1
S0206	chr10	60102044	1
S0207	chr10	62818936	1
S0208	chr10	71396408	1
S0209	chr10	71703763	1
S0210	chr10	73769168	1
S0211	chr10	75401467	1
S0212	chr10	77817786	1
S0213	chr10	79382556	1
S0214	chr10	79382566	1
S0215	chr10	79390768	1
S0216	chr10	81108001	1
S0217	chr10	86348998	1
S0218	chr10	86363337	1
S0219	chr10	88583348	1
S0220	chr10	89854113	1
S0221	chr10	89854157	1
S0222	chr10	92688961	1
S0223	chr10	92688971	1
S0224	chr10	93062781	1
S0225	chr10	93071991	1
S0226	chr10	93072001	1
S0227	chr10	93072018	1
S0228	chr10	93221097	1
S0229	chr10	93221107	1
S0230	chr10	97000562	1
S0231	chr10	98402102	1
S0232	chr10	98402112	1
S0233	chr10	98423837	1
S0234	chr10	98423847	1
S0235	chr10	99523016	1
S0236	chr10	99523057	1
S0237	chr10	99536951	1
S0238	chr10	99536961	1
S0239	chr10	100715782	1
S0240	chr10	101228594	1
S0241	chr10	103660462	1
S0242	chr10	104315211	1
S0243	chr10	104315221	1
S0244	chr10	104640578	1
S0245	chr10	104640588	1
S0246	chr10	104642841	1
S0247	chr10	104642851	1
S0248	chr10	108911967	1
S0249	chr10	110388908	1
S0250	chr10	113734897	1
S0251	chr10	115093821	1
S0252	chr10	115093831	1
S0253	chr10	116273072	1
S0254	chr10	116627883	1
S0255	chr10	116690936	1
S0256	chr10	116690946	1
S0257	chr10	116837071	1
S0258	chr10	117553549	1
S0259	chr10	117553752	1
S0260	chr10	117553762	1
S0261	chr10	119252132	1
S0262	chr10	119617098	1
S0263	chr10	123140454	1
S0264	chr10	123140519	1
S0265	chr10	123140529	1
S0266	chr10	123148030	1
S0267	chr10	123148040	1
S0268	chr10	123584666	1
S0269	chr10	123666717	1
S0270	chr10	124590344	1
S0271	chr10	125775975	1
S0272	chr10	125849636	1
S0273	chr10	127196830	1
S0274	chr10	128158281	1
S0275	chr10	128158290	1
S0276	chr10	132359474	1
S0277	chr10	132405184	1
S0278	chr10	133476769	1
S0279	chr11	189830	1
S0280	chr11	850890	1
S0281	chr11	850900	1
S0282	chr11	1453712	1
S0283	chr11	1453808	1
S0284	chr11	1453818	1
S0285	chr11	1469983	1
S0286	chr11	1655631	1
S0287	chr11	1747841	1
S0288	chr11	1998530	1
S0289	chr11	2139285	1
S0290	chr11	2139334	1
S0291	chr11	2267140	1
S0292	chr11	2900821	1
S0293	chr11	14905575	1
S0294	chr11	17643256	1
S0295	chr11	17735996	1
S0296	chr11	26332058	1
S0297	chr11	32431293	1
S0298	chr11	32434681	1
S0299	chr11	36377466	1
S0300	chr11	45650325	1
S0301	chr11	61509398	1
S0302	chr11	61509408	1
S0303	chr11	61737306	1
S0304	chr11	63763296	1
S0305	chr11	64034597	1
S0306	chr11	64360237	1
S0307	chr11	64360247	1
S0308	chr11	65398716	1
S0309	chr11	65592409	1
S0310	chr11	65592419	1
S0311	chr11	66543941	1
S0312	chr11	66543951	1
S0313	chr11	66860745	1
S0314	chr11	67277080	1
S0315	chr11	67291985	1
S0316	chr11	67292026	1
S0317	chr11	70078546	1
S0318	chr11	70523021	1
S0319	chr11	70549148	1
S0320	chr11	72693802	1
S0321	chr11	78903338	1
S0322	chr11	79441106	1
S0323	chr11	79441116	1
S0324	chr11	99298140	1
S0325	chr11	102831544	1
S0326	chr11	102831554	1
S0327	chr11	107017657	1
S0328	chr11	111512787	1
S0329	chr11	117251687	1
S0330	chr11	117766632	1
S0331	chr11	118791266	1
S0332	chr11	120115814	1
S0333	chr11	120115824	1
S0334	chr11	120565154	1
S0335	chr11	123034006	1
S0336	chr11	126412094	1
S0337	chr11	126412104	1
S0338	chr11	130450260	1
S0339	chr11	130450270	1
S0340	chr11	131691700	1
S0341	chr11	131691710	1
S0342	chr11	131748353	1
S0343	chr11	133082908	1
S0344	chr11	133082918	1
S0345	chr11	133082928	1
S0346	chr12	203845	1
S0347	chr12	203876	1
S0348	chr12	203886	1
S0349	chr12	1434490	1
S0350	chr12	1434500	1
S0351	chr12	1922679	1
S0352	chr12	3132936	1
S0353	chr12	4269444	1
S0354	chr12	4269504	1
S0355	chr12	4909639	1
S0356	chr12	4909649	1
S0357	chr12	5841076	1
S0358	chr12	6620548	1
S0359	chr12	6652579	1
S0360	chr12	6652589	1
S0361	chr12	6652635	1
S0362	chr12	14117140	1
S0363	chr12	27970302	1
S0364	chr12	31252540	1
S0365	chr12	34376336	1
S0366	chr12	38053824	1
S0367	chr12	38053834	1
S0368	chr12	48924724	1
S0369	chr12	48924734	1
S0370	chr12	48980724	1
S0371	chr12	48980793	1
S0372	chr12	48981077	1
S0373	chr12	48996915	1
S0374	chr12	48996925	1
S0375	chr12	49089933	1
S0376	chr12	49336165	1
S0377	chr12	49336175	1
S0378	chr12	49549232	1
S0379	chr12	52258526	1
S0380	chr12	57196131	1
S0381	chr12	57225047	1
S0382	chr12	57627598	1
S0383	chr12	62914836	1
S0384	chr12	62914846	1
S0385	chr12	64145425	1
S0386	chr12	64145435	1
S0387	chr12	65121598	1
S0388	chr12	65121620	1
S0389	chr12	84912920	1
S0390	chr12	90954028	1
S0391	chr12	90954038	1
S0392	chr12	92182043	1
S0393	chr12	94149308	1
S0394	chr12	94149318	1
S0395	chr12	94199092	1
S0396	chr12	102950503	1
S0397	chr12	102950513	1
S0398	chr12	102965520	1
S0399	chr12	105455496	1
S0400	chr12	106236873	1
S0401	chr12	108240599	1
S0402	chr12	108517055	1
S0403	chr12	120131332	1
S0404	chr12	120738153	1
S0405	chr12	121453856	1
S0406	chr12	121453866	1
S0407	chr12	121823208	1
S0408	chr12	122731393	1
S0409	chr12	122752668	1
S0410	chr12	123388830	1
S0411	chr12	123388840	1
S0412	chr12	124034513	1
S0413	chr12	124369580	1
S0414	chr12	124395498	1
S0415	chr12	124420926	1
S0416	chr12	124445138	1
S0417	chr12	124856717	1
S0418	chr12	130753203	1
S0419	chr12	131787343	1
S0420	chr12	131840686	1
S0421	chr12	131985385	1
S0422	chr12	131985395	1
S0423	chr12	132015041	1
S0424	chr12	132268934	1
S0425	chr12	132268944	1
S0426	chr12	132358073	1
S0427	chr12	132392947	1
S0428	chr12	132392957	1
S0429	chr13	18643968	1
S0430	chr13	19154285	1
S0431	chr13	20999265	1
S0432	chr13	21259982	1
S0433	chr13	21878786	1
S0434	chr13	22926451	1
S0435	chr13	22926477	1
S0436	chr13	27171381	1
S0437	chr13	27476435	1
S0438	chr13	28819859	1
S0439	chr13	28819871	1
S0440	chr13	28819881	1
S0441	chr13	29517188	1
S0442	chr13	30408459	1
S0443	chr13	30408514	1
S0444	chr13	30789008	1
S0445	chr13	31352615	1
S0446	chr13	33127420	1
S0447	chr13	33490571	1
S0448	chr13	36509566	1
S0449	chr13	37305320	1
S0450	chr13	41428347	1
S0451	chr13	41675874	1
S0452	chr13	44877180	1
S0453	chr13	45194727	1
S0454	chr13	49220447	1
S0455	chr13	52195578	1
S0456	chr13	52195588	1
S0457	chr13	52847149	1
S0458	chr13	57633615	1
S0459	chr13	57633625	1
S0460	chr13	74024520	1
S0461	chr13	79043394	1
S0462	chr13	86567329	1
S0463	chr13	88000453	1
S0464	chr13	90234456	1
S0465	chr13	94270717	1
S0466	chr13	94800625	1
S0467	chr13	100396970	1
S0468	chr13	101453964	1
S0469	chr13	102394243	1
S0470	chr13	106159773	1
S0471	chr13	109783559	1
S0472	chr13	110525509	1
S0473	chr13	110677965	1
S0474	chr13	112062901	1
S0475	chr13	112062911	1
S0476	chr13	112062958	1
S0477	chr13	112859329	1
S0478	chr13	112859339	1
S0479	chr13	113090518	1
S0480	chr13	113405623	1
S0481	chr13	113405653	1
S0482	chr13	113457732	1
S0483	chr14	22471707	1
S0484	chr14	23352253	1
S0485	chr14	23576380	1
S0486	chr14	23635866	1
S0487	chr14	24310753	1
S0488	chr14	24316312	1
S0489	chr14	28774579	1
S0490	chr14	34060386	1
S0491	chr14	34060396	1
S0492	chr14	34552952	1
S0493	chr14	34552962	1
S0494	chr14	36506180	1
S0495	chr14	36647265	1
S0496	chr14	36647275	1
S0497	chr14	37597787	1
S0498	chr14	38211037	1
S0499	chr14	38211047	1
S0500	chr14	51094030	1
S0501	chr14	55440603	1
S0502	chr14	57527142	1
S0503	chr14	61280706	1
S0504	chr14	64774388	1
S0505	chr14	65281044	1
S0506	chr14	65281054	1
S0507	chr14	68564459	1
S0508	chr14	69259829	1
S0509	chr14	69261298	1
S0510	chr14	73634436	1
S0511	chr14	77276775	1
S0512	chr14	87888327	1
S0513	chr14	91316039	1
S0514	chr14	91316049	1
S0515	chr14	92362925	1
S0516	chr14	94355699	1
S0517	chr14	99175590	1
S0518	chr14	99188783	1
S0519	chr14	99188793	1
S0520	chr14	99188803	1
S0521	chr14	99509387	1
S0522	chr14	99563321	1
S0523	chr14	99563331	1
S0524	chr14	100827249	1
S0525	chr14	100827298	1
S0526	chr14	100827308	1
S0527	chr14	101635214	1
S0528	chr14	102507207	1
S0529	chr14	102507210	1
S0530	chr14	102910577	1
S0531	chr14	103189108	1
S0532	chr14	103510786	1
S0533	chr14	103727804	1
S0534	chr14	104164336	1
S0535	chr14	104752204	1
S0536	chr14	104752214	1
S0537	chr14	105012375	1
S0538	chr14	105377987	1
S0539	chr14	105415101	1
S0540	chr14	105440376	1
S0541	chr14	105449926	1
S0542	chr14	105449976	1
S0543	chr15	22148276	1
S0544	chr15	22148314	1
S0545	chr15	22148334	1
S0546	chr15	22221403	1
S0547	chr15	23896384	1
S0548	chr15	25783709	1
S0549	chr15	25783719	1
S0550	chr15	25934125	1
S0551	chr15	26971640	1
S0552	chr15	26971650	1
S0553	chr15	27238395	1
S0554	chr15	27238405	1
S0555	chr15	27808417	1
S0556	chr15	28098973	1
S0557	chr15	28191996	1
S0558	chr15	30905987	1
S0559	chr15	31247725	1
S0560	chr15	31366036	1
S0561	chr15	40442317	1
S0562	chr15	40768964	1
S0563	chr15	40768974	1
S0564	chr15	45315121	1
S0565	chr15	45315131	1
S0566	chr15	47717307	1
S0567	chr15	52784094	1
S0568	chr15	58381098	1
S0569	chr15	58381108	1
S0570	chr15	60340856	1
S0571	chr15	63461488	1
S0572	chr15	63461498	1
S0573	chr15	65395860	1
S0574	chr15	65395870	1
S0575	chr15	66238513	1
S0576	chr15	69035854	1
S0577	chr15	69035864	1
S0578	chr15	70064658	1
S0579	chr15	70433761	1
S0580	chr15	74817467	1
S0581	chr15	74956317	1
S0582	chr15	74956327	1
S0583	chr15	75752571	1
S0584	chr15	76625451	1
S0585	chr15	77419714	1
S0586	chr15	77419755	1
S0587	chr15	77419765	1
S0588	chr15	82647447	1
S0589	chr15	82680531	1
S0590	chr15	82680649	1
S0591	chr15	82680659	1
S0592	chr15	83654062	1
S0593	chr15	84658400	1
S0594	chr15	84862420	1
S0595	chr15	85103261	1
S0596	chr15	85103321	1
S0597	chr15	88838869	1
S0598	chr15	88939006	1
S0599	chr15	89399954	1
S0600	chr15	89400052	1
S0601	chr15	89400062	1
S0602	chr15	89407405	1
S0603	chr15	89496351	1
S0604	chr15	89496433	1
S0605	chr15	89496436	1
S0606	chr15	89648446	1
S0607	chr15	90295061	1
S0608	chr15	90859335	1
S0609	chr15	96352259	1
S0610	chr15	96354052	1
S0611	chr15	96354062	1
S0612	chr15	99105567	1
S0613	chr15	99105834	1
S0614	chr15	100703813	1
S0615	chr15	101320906	1
S0616	chr15	101320915	1
S0617	chr15	101320925	1
S0618	chr16	180389	1
S0619	chr16	547192	1
S0620	chr16	1095925	1
S0621	chr16	1350314	1
S0622	chr16	1350307	1
S0623	chr16	1350317	1
S0624	chr16	1507058	1
S0625	chr16	1507068	1
S0626	chr16	2005812	1
S0627	chr16	2243328	1
S0628	chr16	2243380	1
S0629	chr16	2243390	1
S0630	chr16	2285018	1
S0631	chr16	2798426	1
S0632	chr16	2967021	1
S0633	chr16	2967031	1
S0634	chr16	3089212	1
S0635	chr16	3183433	1
S0636	chr16	3790802	1
S0637	chr16	4695338	1
S0638	chr16	4884237	1
S0639	chr16	4884267	1
S0640	chr16	9013310	1
S0641	chr16	9013320	1
S0642	chr16	9013410	1
S0643	chr16	11255003	1
S0644	chr16	15718415	1
S0645	chr16	22056075	1
S0646	chr16	22056085	1
S0647	chr16	22813342	1
S0648	chr16	22813352	1
S0649	chr16	28554195	1
S0650	chr16	30000943	1
S0651	chr16	30000953	1
S0652	chr16	30085526	1
S0653	chr16	31130122	1
S0654	chr16	32066432	1
S0655	chr16	33803295	1
S0656	chr16	33816686	1
S0657	chr16	33816705	1
S0658	chr16	33816743	1
S0659	chr16	33816802	1
S0660	chr16	35022468	1
S0661	chr16	35492463	1
S0662	chr16	35734368	1
S0663	chr16	47144455	1
S0664	chr16	49282294	1
S0665	chr16	49282304	1
S0666	chr16	49282338	1
S0667	chr16	49855139	1
S0668	chr16	49855149	1
S0669	chr16	53692293	1
S0670	chr16	53692303	1
S0671	chr16	54932969	1
S0672	chr16	56648005	1
S0673	chr16	57663272	1
S0674	chr16	67326902	1
S0675	chr16	67326912	1
S0676	chr16	67326945	1
S0677	chr16	67843157	1
S0678	chr16	67980515	1
S0679	chr16	67980525	1
S0680	chr16	71441627	1
S0681	chr16	72429299	1
S0682	chr16	72859411	1
S0683	chr16	73730901	1
S0684	chr16	75114519	1
S0685	chr16	75237265	1
S0686	chr16	84982706	1
S0687	chr16	85187616	1
S0688	chr16	85187626	1
S0689	chr16	85550776	1
S0690	chr16	85553438	1
S0691	chr16	85787388	1
S0692	chr16	86568477	1
S0693	chr16	86568484	1
S0694	chr16	86568531	1
S0695	chr16	86568534	1
S0696	chr16	87704925	1
S0697	chr16	88404019	1
S0698	chr16	88416118	1
S0699	chr16	88445387	1
S0700	chr16	88479658	1
S0701	chr16	88494644	1
S0702	chr16	88611349	1
S0703	chr16	88655917	1
S0704	chr16	88655927	1
S0705	chr16	88655934	1
S0706	chr16	88655944	1
S0707	chr16	88720175	1
S0708	chr16	88720536	1
S0709	chr16	88720546	1
S0710	chr16	88723021	1
S0711	chr16	88723031	1
S0712	chr16	88936202	1
S0713	chr16	88991970	1
S0714	chr16	88991980	1
S0715	chr16	89246907	1
S0716	chr16	89637551	1
S0717	chr16	89697401	1
S0718	chr16	89697411	1
S0719	chr17	1165352	1
S0720	chr17	1725785	1
S0721	chr17	1907559	1
S0722	chr17	1907569	1
S0723	chr17	2724847	1
S0724	chr17	2724850	1
S0725	chr17	3025894	1
S0726	chr17	3386616	1
S0727	chr17	3386626	1
S0728	chr17	3386663	1
S0729	chr17	3678148	1
S0730	chr17	3678158	1
S0731	chr17	4540385	1
S0732	chr17	4595212	1
S0733	chr17	4895949	1
S0734	chr17	6713538	1
S0735	chr17	7589486	1
S0736	chr17	8534979	1
S0737	chr17	8888669	1
S0738	chr17	13115424	1
S0739	chr17	14211981	1
S0740	chr17	14295079	1
S0741	chr17	14295089	1
S0742	chr17	14295129	1
S0743	chr17	16584407	1
S0744	chr17	16584417	1
S0745	chr17	17172262	1
S0746	chr17	18378064	1
S0747	chr17	19577442	1
S0748	chr17	22217327	1
S0749	chr17	22454587	1
S0750	chr17	22454601	1
S0751	chr17	22694800	1
S0752	chr17	22694889	1
S0753	chr17	28381744	1
S0754	chr17	28381754	1
S0755	chr17	29113510	1
S0756	chr17	29613304	1
S0757	chr17	29613526	1
S0758	chr17	31533802	1
S0759	chr17	33522800	1
S0760	chr17	34626370	1
S0761	chr17	37362689	1
S0762	chr17	38510557	1
S0763	chr17	38747602	1
S0764	chr17	38915143	1
S0765	chr17	38915162	1
S0766	chr17	39194559	1
S0767	chr17	39225069	1
S0768	chr17	40863150	1
S0769	chr17	42670314	1
S0770	chr17	42670324	1
S0771	chr17	42670337	1
S0772	chr17	42670347	1
S0773	chr17	45783372	1
S0774	chr17	45783382	1
S0775	chr17	45848599	1
S0776	chr17	45895648	1
S0777	chr17	46841983	1
S0778	chr17	46841993	1
S0779	chr17	46851570	1
S0780	chr17	46851580	1
S0781	chr17	46977474	1
S0782	chr17	46977539	1
S0783	chr17	47847522	1
S0784	chr17	48028109	1
S0785	chr17	48028119	1
S0786	chr17	48037138	1
S0787	chr17	48111324	1
S0788	chr17	48471858	1
S0789	chr17	48471868	1
S0790	chr17	48550531	1
S0791	chr17	48550541	1
S0792	chr17	48642528	1
S0793	chr17	49575772	1
S0794	chr17	49575782	1
S0795	chr17	49575786	1
S0796	chr17	49575796	1
S0797	chr17	49860328	1
S0798	chr17	50353401	1
S0799	chr17	50472879	1
S0800	chr17	50549373	1
S0801	chr17	50549383	1
S0802	chr17	50596922	1
S0803	chr17	52158727	1
S0804	chr17	52158791	1
S0805	chr17	57885437	1
S0806	chr17	62690285	1
S0807	chr17	63436929	1
S0808	chr17	63700699	1
S0809	chr17	63700709	1
S0810	chr17	63946356	1
S0811	chr17	67834129	1
S0812	chr17	68634543	1
S0813	chr17	72030580	1
S0814	chr17	72345738	1
S0815	chr17	73196723	1
S0816	chr17	73261962	1
S0817	chr17	73643041	1
S0818	chr17	73643044	1
S0819	chr17	73645434	1
S0820	chr17	74351871	1
S0821	chr17	74351925	1
S0822	chr17	74357355	1
S0823	chr17	74357365	1
S0824	chr17	74919610	1
S0825	chr17	74919620	1
S0826	chr17	75003278	1
S0827	chr17	75136128	1
S0828	chr17	75588382	1
S0829	chr17	75594705	1
S0830	chr17	75615008	1
S0831	chr17	75615590	1
S0832	chr17	75915090	1
S0833	chr17	76140164	1
S0834	chr17	76140168	1
S0835	chr17	76453310	1
S0836	chr17	76453320	1
S0837	chr17	76708141	1
S0838	chr17	76713434	1
S0839	chr17	77036940	1
S0840	chr17	77147079	1
S0841	chr17	77147089	1
S0842	chr17	77374580	1
S0843	chr17	77400767	1
S0844	chr17	78268190	1
S0845	chr17	78502046	1
S0846	chr17	78505307	1
S0847	chr17	79183373	1
S0848	chr17	79234052	1
S0849	chr17	79840593	1
S0850	chr17	79840634	1
S0851	chr17	80478190	1
S0852	chr17	80484828	1
S0853	chr17	80771484	1
S0854	chr17	80846394	1
S0855	chr17	80924056	1
S0856	chr17	80959038	1
S0857	chr17	80965065	1
S0858	chr17	81101078	1
S0859	chr17	81119983	1
S0860	chr17	81119993	1
S0861	chr17	81193005	1
S0862	chr17	81409559	1
S0863	chr17	81668028	1
S0864	chr17	81689712	1
S0865	chr17	81701578	1
S0866	chr17	81904555	1
S0867	chr17	82000298	1
S0868	chr17	82000308	1
S0869	chr17	82080859	1
S0870	chr17	82490733	1
S0871	chr18	515310	1
S0872	chr18	580342	1
S0873	chr18	580352	1
S0874	chr18	5237804	1
S0875	chr18	5890716	1
S0876	chr18	6920194	1
S0877	chr18	10346976	1
S0878	chr18	12093612	1
S0879	chr18	13796728	1
S0880	chr18	24234533	1
S0881	chr18	26458129	1
S0882	chr18	33440279	1
S0883	chr18	35123063	1
S0884	chr18	37394074	1
S0885	chr18	37394138	1
S0886	chr18	37553910	1
S0887	chr18	47247494	1
S0888	chr18	47247504	1
S0889	chr18	47247539	1
S0890	chr18	47263517	1
S0891	chr18	47776157	1
S0892	chr18	48888241	1
S0893	chr18	49864163	1
S0894	chr18	49864173	1
S0895	chr18	50454789	1
S0896	chr18	57121905	1
S0897	chr18	62587404	1
S0898	chr18	65206742	1
S0899	chr18	67516101	1
S0900	chr18	70207402	1
S0901	chr18	72544446	1
S0902	chr18	72544456	1
S0903	chr18	77900285	1
S0904	chr18	77900325	1
S0905	chr18	78659887	1
S0906	chr18	79797859	1
S0907	chr18	79797869	1
S0908	chr18	79933980	1
S0909	chr18	79963226	1
S0910	chr18	80159806	1
S0911	chr18	80159862	1
S0912	chr18	80159872	1
S0913	chr18	80200428	1
S0914	chr19	864034	1
S0915	chr19	1011681	1
S0916	chr19	1070779	1
S0917	chr19	1070789	1
S0918	chr19	1132001	1
S0919	chr19	1220842	1
S0920	chr19	1220880	1
S0921	chr19	1401583	1
S0922	chr19	1401593	1
S0923	chr19	1423175	1
S0924	chr19	1423185	1
S0925	chr19	1602227	1
S0926	chr19	2123712	1
S0927	chr19	2123722	1
S0928	chr19	2425468	1
S0929	chr19	2425478	1
S0930	chr19	2435140	1
S0931	chr19	2444067	1
S0932	chr19	2767411	1
S0933	chr19	3339862	1
S0934	chr19	3339872	1
S0935	chr19	3491723	1
S0936	chr19	3491784	1
S0937	chr19	3491794	1
S0938	chr19	3494770	1
S0939	chr19	3821384	1
S0940	chr19	3821394	1
S0941	chr19	4058587	1
S0942	chr19	4538049	1
S0943	chr19	4538059	1
S0944	chr19	5746093	1
S0945	chr19	6214058	1
S0946	chr19	6710680	1
S0947	chr19	7150479	1
S0948	chr19	7188179	1
S0949	chr19	7682237	1
S0950	chr19	7682247	1
S0951	chr19	7979240	1
S0952	chr19	8146103	1
S0953	chr19	8146113	1
S0954	chr19	10287906	1
S0955	chr19	10294483	1
S0956	chr19	10294493	1
S0957	chr19	10295389	1
S0958	chr19	10514331	1
S0959	chr19	10514341	1
S0960	chr19	10712235	1
S0961	chr19	10712245	1
S0962	chr19	12495461	1
S0963	chr19	12769909	1
S0964	chr19	12885647	1
S0965	chr19	13888373	1
S0966	chr19	14106972	1
S0967	chr19	15453338	1
S0968	chr19	15453348	1
S0969	chr19	16890292	1
S0970	chr19	17319609	1
S0971	chr19	17319619	1
S0972	chr19	18147043	1
S0973	chr19	18307439	1
S0974	chr19	18309470	1
S0975	chr19	18309480	1
S0976	chr19	18895623	1
S0977	chr19	27806674	1
S0978	chr19	27806684	1
S0979	chr19	28012543	1
S0980	chr19	28943853	1
S0981	chr19	30719724	1
S0982	chr19	32719707	1
S0983	chr19	33398293	1
S0984	chr19	35141547	1
S0985	chr19	35994277	1
S0986	chr19	36916462	1
S0987	chr19	36916472	1
S0988	chr19	36916498	1
S0989	chr19	36973400	1
S0990	chr19	36973499	1
S0991	chr19	39498015	1
S0992	chr19	39498025	1
S0993	chr19	40218002	1
S0994	chr19	40513289	1
S0995	chr19	40513299	1
S0996	chr19	41931389	1
S0997	chr19	43699834	1
S0998	chr19	45270166	1
S0999	chr19	45368864	1
S1000	chr19	45553664	1
S1001	chr19	45553728	1
S1002	chr19	45553736	1
S1003	chr19	45553746	1
S1004	chr19	46613737	1
S1005	chr19	48330367	1
S1006	chr19	48750554	1
S1007	chr19	48750564	1
S1008	chr19	48935007	1
S1009	chr19	49134142	1
S1010	chr19	49134152	1
S1011	chr19	49188812	1
S1012	chr19	49422523	1
S1013	chr19	49422533	1
S1014	chr19	49670276	1
S1015	chr19	49858169	1
S1016	chr19	49913508	1
S1017	chr19	50276780	1
S1018	chr19	50632606	1
S1019	chr19	51099016	1
S1020	chr19	51340180	1
S1021	chr19	51340191	1
S1022	chr19	51340201	1
S1023	chr19	53308664	1
S1024	chr19	53308674	1
S1025	chr19	53538127	1
S1026	chr19	54884205	1
S1027	chr19	55094627	1
S1028	chr19	55094690	1
S1029	chr19	55241812	1
S1030	chr19	55344742	1
S1031	chr19	55486484	1
S1032	chr19	56393268	1
S1033	chr19	56393538	1
S1034	chr19	56393548	1
S1035	chr19	57583980	1
S1036	chr19	57947880	1
S1037	chr19	58517213	1
S1038	chr19	58606743	1
S1039	chr19	58606753	1
S1040	chr2	1892003	1
S1041	chr2	9145829	1
S1042	chr2	9262727	1
S1043	chr2	9376229	1
S1044	chr2	10041779	1
S1045	chr2	10221319	1
S1046	chr2	10266261	1
S1047	chr2	10266271	1
S1048	chr2	11592875	1
S1049	chr2	14634485	1
S1050	chr2	15431106	1
S1051	chr2	16508370	1
S1052	chr2	16508380	1
S1053	chr2	20667078	1
S1054	chr2	25277407	1
S1055	chr2	25277428	1
S1056	chr2	25277439	1
S1057	chr2	26615704	1
S1058	chr2	26728423	1
S1059	chr2	26728433	1
S1060	chr2	26728599	1
S1061	chr2	27123798	1
S1062	chr2	27123808	1
S1063	chr2	27123871	1
S1064	chr2	28375334	1
S1065	chr2	29212177	1
S1066	chr2	34719368	1
S1067	chr2	34719378	1
S1068	chr2	37812589	1
S1069	chr2	40844584	1
S1070	chr2	47521388	1
S1071	chr2	47521398	1
S1072	chr2	48566734	1
S1073	chr2	50344679	1
S1074	chr2	54083234	1
S1075	chr2	55223437	1
S1076	chr2	59789726	1
S1077	chr2	64609459	1
S1078	chr2	64609469	1
S1079	chr2	70386138	1
S1080	chr2	70386148	1
S1081	chr2	70768271	1
S1082	chr2	70768278	1
S1083	chr2	70960939	1
S1084	chr2	71437879	1
S1085	chr2	71437889	1
S1086	chr2	73218891	1
S1087	chr2	74002794	1
S1088	chr2	74120298	1
S1089	chr2	74120308	1
S1090	chr2	74128405	1
S1091	chr2	74139139	1
S1092	chr2	74139149	1
S1093	chr2	74415017	1
S1094	chr2	75199733	1
S1095	chr2	77104710	1
S1096	chr2	79530623	1
S1097	chr2	79670430	1
S1098	chr2	83695102	1
S1099	chr2	85872971	1
S1100	chr2	85872981	1
S1101	chr2	85872985	1
S1102	chr2	86250238	1
S1103	chr2	91571873	1
S1104	chr2	94998240	1
S1105	chr2	96119461	1
S1106	chr2	96470731	1
S1107	chr2	96470741	1
S1108	chr2	96527781	1
S1109	chr2	98311956	1
S1110	chr2	98822632	1
S1111	chr2	98823001	1
S1112	chr2	98870935	1
S1113	chr2	98870945	1
S1114	chr2	98880866	1
S1115	chr2	99245812	1
S1116	chr2	100919496	1
S1117	chr2	102245965	1
S1118	chr2	103292763	1
S1119	chr2	104843203	1
S1120	chr2	110907164	1
S1121	chr2	119158973	1
S1122	chr2	120344474	1
S1123	chr2	120344484	1
S1124	chr2	120587386	1
S1125	chr2	120587453	1
S1126	chr2	120862405	1
S1127	chr2	122532005	1
S1128	chr2	123515029	1
S1129	chr2	126245134	1
S1130	chr2	127025657	1
S1131	chr2	127025667	1
S1132	chr2	127675488	1
S1133	chr2	127697719	1
S1134	chr2	127951732	1
S1135	chr2	128306600	1
S1136	chr2	129587539	1
S1137	chr2	129587549	1
S1138	chr2	132668692	1
S1139	chr2	132668702	1
S1140	chr2	132668705	1
S1141	chr2	148168045	1
S1142	chr2	150425192	1
S1143	chr2	157597571	1
S1144	chr2	159208589	1
S1145	chr2	161426923	1
S1146	chr2	170717021	1
S1147	chr2	170717049	1
S1148	chr2	170717059	1
S1149	chr2	170991621	1
S1150	chr2	172674204	1
S1151	chr2	174336673	1
S1152	chr2	174693523	1
S1153	chr2	176093235	1
S1154	chr2	189674473	1
S1155	chr2	189674483	1
S1156	chr2	191477104	1
S1157	chr2	196592905	1
S1158	chr2	196592915	1
S1159	chr2	197805220	1
S1160	chr2	202035620	1
S1161	chr2	202035630	1
S1162	chr2	205170572	1
S1163	chr2	207768037	1
S1164	chr2	208407889	1
S1165	chr2	219405639	1
S1166	chr2	219483893	1
S1167	chr2	219483903	1
S1168	chr2	219619432	1
S1169	chr2	220062250	1
S1170	chr2	220076847	1
S1171	chr2	220165572	1
S1172	chr2	221690846	1
S1173	chr2	226320759	1
S1174	chr2	230929430	1
S1175	chr2	230942522	1
S1176	chr2	233059756	1
S1177	chr2	233236155	1
S1178	chr2	233480608	1
S1179	chr2	233480618	1
S1180	chr2	238120720	1
S1181	chr2	238243908	1
S1182	chr2	239284350	1
S1183	chr2	240760737	1
S1184	chr2	241411904	1
S1185	chr20	3672617	1
S1186	chr20	3672663	1
S1187	chr20	3751425	1
S1188	chr20	4107539	1
S1189	chr20	5318161	1
S1190	chr20	6627006	1
S1191	chr20	15699568	1
S1192	chr20	15709196	1
S1193	chr20	15709237	1
S1194	chr20	16589833	1
S1195	chr20	17031583	1
S1196	chr20	17031613	1
S1197	chr20	19600247	1
S1198	chr20	19921600	1
S1199	chr20	23507525	1
S1200	chr20	25081436	1
S1201	chr20	25315220	1
S1202	chr20	33666740	1
S1203	chr20	34311756	1
S1204	chr20	35601729	1
S1205	chr20	36305816	1
S1206	chr20	38000051	1
S1207	chr20	38000061	1
S1208	chr20	38726075	1
S1209	chr20	44429550	1
S1210	chr20	45097890	1
S1211	chr20	45097903	1
S1212	chr20	45890230	1
S1213	chr20	46099747	1
S1214	chr20	57153466	1
S1215	chr20	58248119	1
S1216	chr20	58248129	1
S1217	chr20	58822388	1
S1218	chr20	58822398	1
S1219	chr20	58868897	1
S1220	chr20	59469769	1
S1221	chr20	59469779	1
S1222	chr20	60715359	1
S1223	chr20	60718943	1
S1224	chr20	61229326	1
S1225	chr20	61261088	1
S1226	chr20	61599160	1
S1227	chr20	61738167	1
S1228	chr20	62175092	1
S1229	chr20	62328214	1
S1230	chr20	62565063	1
S1231	chr20	62812417	1
S1232	chr20	62974422	1
S1233	chr20	62974432	1
S1234	chr20	63246987	1
S1235	chr20	64083657	1
S1236	chr20	64083650	1
S1237	chr20	64083660	1
S1238	chr20	64316846	1
S1239	chr20	64316856	1
S1240	chr21	10403283	1
S1241	chr21	26843575	1
S1242	chr21	26844800	1
S1243	chr21	26845654	1
S1244	chr21	33025227	1
S1245	chr21	34890810	1
S1246	chr21	36040047	1
S1247	chr21	36747920	1
S1248	chr21	36747930	1
S1249	chr21	36747983	1
S1250	chr21	37528314	1
S1251	chr21	37546451	1
S1252	chr21	37563745	1
S1253	chr21	37563755	1
S1254	chr21	37916945	1
S1255	chr21	37917008	1
S1256	chr21	41746102	1
S1257	chr21	42309079	1
S1258	chr21	42376902	1
S1259	chr21	42513689	1
S1260	chr21	42521034	1
S1261	chr21	43044747	1
S1262	chr21	43076374	1
S1263	chr21	43076384	1
S1264	chr21	43079732	1
S1265	chr21	43291155	1
S1266	chr21	43386936	1
S1267	chr21	43419673	1
S1268	chr21	43504582	1
S1269	chr21	43830469	1
S1270	chr21	44067638	1
S1271	chr21	44983665	1
S1272	chr21	45152488	1
S1273	chr21	45277634	1
S1274	chr21	45306760	1
S1275	chr21	45306770	1
S1276	chr21	45308827	1
S1277	chr21	46347980	1
S1278	chr21	46598333	1
S1279	chr22	16718151	1
S1280	chr22	17748812	1
S1281	chr22	17748822	1
S1282	chr22	17818243	1
S1283	chr22	17818253	1
S1284	chr22	17818262	1
S1285	chr22	17818275	1
S1286	chr22	17889034	1
S1287	chr22	18122144	1
S1288	chr22	18999177	1
S1289	chr22	20406343	1
S1290	chr22	20729582	1
S1291	chr22	20729597	1
S1292	chr22	20751327	1
S1293	chr22	20751337	1
S1294	chr22	21925906	1
S1295	chr22	24062751	1
S1296	chr22	24508026	1
S1297	chr22	28000106	1
S1298	chr22	29427109	1
S1299	chr22	29480921	1
S1300	chr22	29481225	1
S1301	chr22	31865720	1
S1302	chr22	31871005	1
S1303	chr22	37386497	1
S1304	chr22	37508648	1
S1305	chr22	37818873	1
S1306	chr22	37983123	1
S1307	chr22	38074373	1
S1308	chr22	38074383	1
S1309	chr22	38304760	1
S1310	chr22	38844164	1
S1311	chr22	38844174	1
S1312	chr22	38866538	1
S1313	chr22	39012709	1
S1314	chr22	39012719	1
S1315	chr22	39384975	1
S1316	chr22	45502740	1
S1317	chr22	45867269	1
S1318	chr22	45922471	1
S1319	chr22	45972471	1
S1320	chr22	46262628	1
S1321	chr22	46262638	1
S1322	chr22	46609199	1
S1323	chr22	46609209	1
S1324	chr22	46665531	1
S1325	chr22	46666819	1
S1326	chr22	46666832	1
S1327	chr22	47600062	1
S1328	chr22	48575315	1
S1329	chr22	48576931	1
S1330	chr22	49983543	1
S1331	chr22	50142296	1
S1332	chr22	50224245	1
S1333	chr22	50224255	1
S1334	chr22	50459771	1
S1335	chr22	50718172	1
S1336	chr3	5310719	1
S1337	chr3	10992165	1
S1338	chr3	13346698	1
S1339	chr3	13346708	1
S1340	chr3	15074668	1
S1341	chr3	15074689	1
S1342	chr3	16366803	1
S1343	chr3	18872664	1
S1344	chr3	19148438	1
S1345	chr3	33915970	1
S1346	chr3	37554569	1
S1347	chr3	42501848	1
S1348	chr3	43996456	1
S1349	chr3	45321791	1
S1350	chr3	46846048	1
S1351	chr3	47002757	1
S1352	chr3	49540771	1
S1353	chr3	49540781	1
S1354	chr3	49910601	1
S1355	chr3	52004381	1
S1356	chr3	52373305	1
S1357	chr3	53833192	1
S1358	chr3	56468691	1
S1359	chr3	60825484	1
S1360	chr3	62369055	1
S1361	chr3	84548719	1
S1362	chr3	89114732	1
S1363	chr3	95184144	1
S1364	chr3	96814756	1
S1365	chr3	105222904	1
S1366	chr3	105517156	1
S1367	chr3	123098229	1
S1368	chr3	123098239	1
S1369	chr3	123415586	1
S1370	chr3	125055718	1
S1371	chr3	125192264	1
S1372	chr3	126265196	1
S1373	chr3	126265206	1
S1374	chr3	126373072	1
S1375	chr3	126499121	1
S1376	chr3	126518300	1
S1377	chr3	126957420	1
S1378	chr3	127342964	1
S1379	chr3	127604937	1
S1380	chr3	127853853	1
S1381	chr3	127985834	1
S1382	chr3	129975955	1
S1383	chr3	133783924	1
S1384	chr3	134651049	1
S1385	chr3	134651059	1
S1386	chr3	134651067	1
S1387	chr3	134651077	1
S1388	chr3	143121061	1
S1389	chr3	143121088	1
S1390	chr3	143121098	1
S1391	chr3	144688058	1
S1392	chr3	144688068	1
S1393	chr3	147384921	1
S1394	chr3	147384958	1
S1395	chr3	147384968	1
S1396	chr3	149170898	1
S1397	chr3	149527953	1
S1398	chr3	150779351	1
S1399	chr3	150779449	1
S1400	chr3	156455973	1
S1401	chr3	183817809	1
S1402	chr3	184386446	1
S1403	chr3	190033147	1
S1404	chr3	192514913	1
S1405	chr3	192514923	1
S1406	chr3	192514949	1
S1407	chr3	193794540	1
S1408	chr3	193794550	1
S1409	chr3	194687787	1
S1410	chr3	194687797	1
S1411	chr3	194687807	1
S1412	chr3	195849856	1
S1413	chr3	195849866	1
S1414	chr3	195849906	1
S1415	chr3	197547822	1
S1416	chr4	646704	1
S1417	chr4	646714	1
S1418	chr4	663883	1
S1419	chr4	663893	1
S1420	chr4	766036	1
S1421	chr4	766039	1
S1422	chr4	787233	1
S1423	chr4	1048368	1
S1424	chr4	1048378	1
S1425	chr4	1050996	1
S1426	chr4	3199908	1
S1427	chr4	3476665	1
S1428	chr4	3515022	1
S1429	chr4	3767714	1
S1430	chr4	4363721	1
S1431	chr4	4669355	1
S1432	chr4	4669365	1
S1433	chr4	5708395	1
S1434	chr4	6008237	1
S1435	chr4	6228213	1
S1436	chr4	6228223	1
S1437	chr4	7032381	1
S1438	chr4	7519812	1
S1439	chr4	7653965	1
S1440	chr4	7850657	1
S1441	chr4	8283996	1
S1442	chr4	8437498	1
S1443	chr4	8477280	1
S1444	chr4	8477283	1
S1445	chr4	17537290	1
S1446	chr4	21177577	1
S1447	chr4	21948814	1
S1448	chr4	21948824	1
S1449	chr4	26474105	1
S1450	chr4	28789300	1
S1451	chr4	30721989	1
S1452	chr4	36747322	1
S1453	chr4	37243897	1
S1454	chr4	37243907	1
S1455	chr4	37244676	1
S1456	chr4	37790371	1
S1457	chr4	40438276	1
S1458	chr4	40923737	1
S1459	chr4	43048762	1
S1460	chr4	43782588	1
S1461	chr4	54232986	1
S1462	chr4	56627147	1
S1463	chr4	64314663	1
S1464	chr4	73853402	1
S1465	chr4	73853449	1
S1466	chr4	75849676	1
S1467	chr4	76251864	1
S1468	chr4	76251874	1
S1469	chr4	84483015	1
S1470	chr4	84483086	1
S1471	chr4	87058867	1
S1472	chr4	106208633	1
S1473	chr4	107034384	1
S1474	chr4	107037324	1
S1475	chr4	107037334	1
S1476	chr4	108172591	1
S1477	chr4	110637685	1
S1478	chr4	110637695	1
S1479	chr4	112523191	1
S1480	chr4	112523201	1
S1481	chr4	117085399	1
S1482	chr4	120287048	1
S1483	chr4	133146838	1
S1484	chr4	133146848	1
S1485	chr4	133609430	1
S1486	chr4	138560587	1
S1487	chr4	138560597	1
S1488	chr4	140426906	1
S1489	chr4	140642070	1
S1490	chr4	140642080	1
S1491	chr4	140642124	1
S1492	chr4	143559082	1
S1493	chr4	151649660	1
S1494	chr4	153087723	1
S1495	chr4	153791152	1
S1496	chr4	155208573	1
S1497	chr4	155208583	1
S1498	chr4	168833225	1
S1499	chr4	168833235	1
S1500	chr4	169068652	1
S1501	chr4	170805591	1
S1502	chr4	183721472	1
S1503	chr4	185593042	1
S1504	chr4	188171349	1
S1505	chr4	188659302	1
S1506	chr4	188659312	1
S1507	chr4	189096959	1
S1508	chr4	189097002	1
S1509	chr5	195950	1
S1510	chr5	529036	1
S1511	chr5	529046	1
S1512	chr5	561683	1
S1513	chr5	844069	1
S1514	chr5	844113	1
S1515	chr5	1494928	1
S1516	chr5	1777490	1
S1517	chr5	1777500	1
S1518	chr5	2415866	1
S1519	chr5	2415876	1
S1520	chr5	2755212	1
S1521	chr5	2755222	1
S1522	chr5	2755262	1
S1523	chr5	3599860	1
S1524	chr5	3599874	1
S1525	chr5	5359772	1
S1526	chr5	12705162	1
S1527	chr5	13810163	1
S1528	chr5	26121554	1
S1529	chr5	33806896	1
S1530	chr5	37352789	1
S1531	chr5	37352808	1
S1532	chr5	37952123	1
S1533	chr5	42949430	1
S1534	chr5	42949440	1
S1535	chr5	56481965	1
S1536	chr5	69074870	1
S1537	chr5	73303959	1
S1538	chr5	73508725	1
S1539	chr5	73961162	1
S1540	chr5	74865934	1
S1541	chr5	74865967	1
S1542	chr5	77077714	1
S1543	chr5	77077764	1
S1544	chr5	77077774	1
S1545	chr5	85868268	1
S1546	chr5	88693362	1
S1547	chr5	88693372	1
S1548	chr5	97845004	1
S1549	chr5	107831797	1
S1550	chr5	107831807	1
S1551	chr5	111525603	1
S1552	chr5	114361107	1
S1553	chr5	114361117	1
S1554	chr5	114361144	1
S1555	chr5	127290104	1
S1556	chr5	130555611	1
S1557	chr5	132823158	1
S1558	chr5	132823168	1
S1559	chr5	134132470	1
S1560	chr5	135535183	1
S1561	chr5	135535193	1
S1562	chr5	135535203	1
S1563	chr5	135930595	1
S1564	chr5	136079607	1
S1565	chr5	136079617	1
S1566	chr5	139394402	1
S1567	chr5	139681337	1
S1568	chr5	140801655	1
S1569	chr5	140801665	1
S1570	chr5	140841779	1
S1571	chr5	140841789	1
S1572	chr5	140856513	1
S1573	chr5	141084585	1
S1574	chr5	141094550	1
S1575	chr5	141094560	1
S1576	chr5	141149997	1
S1577	chr5	141150007	1
S1578	chr5	141182316	1
S1579	chr5	141182326	1
S1580	chr5	141234287	1
S1581	chr5	141234297	1
S1582	chr5	141326180	1
S1583	chr5	141854005	1
S1584	chr5	142013896	1
S1585	chr5	146187731	1
S1586	chr5	147394064	1
S1587	chr5	147394074	1
S1588	chr5	150070436	1
S1589	chr5	150302497	1
S1590	chr5	150302554	1
S1591	chr5	150302564	1
S1592	chr5	150589955	1
S1593	chr5	156907916	1
S1594	chr5	157651724	1
S1595	chr5	170233586	1
S1596	chr5	172642010	1
S1597	chr5	173010699	1
S1598	chr5	174923169	1
S1599	chr5	175878985	1
S1600	chr5	175878995	1
S1601	chr5	176596890	1
S1602	chr5	176596900	1
S1603	chr5	176596913	1
S1604	chr5	176596935	1
S1605	chr5	176596945	1
S1606	chr5	176596954	1
S1607	chr5	176596964	1
S1608	chr5	176630591	1
S1609	chr5	179344124	1
S1610	chr5	179344134	1
S1611	chr5	179679261	1
S1612	chr5	180137065	1
S1613	chr5	180591029	1
S1614	chr5	180591039	1
S1615	chr5	180591072	1
S1616	chr5	180611349	1
S1617	chr5	180732502	1
S1618	chr5	180732512	1
S1619	chr6	224451	1
S1620	chr6	1555230	1
S1621	chr6	3229728	1
S1622	chr6	3849351	1
S1623	chr6	3849361	1
S1624	chr6	4188942	1
S1625	chr6	4188952	1
S1626	chr6	7246499	1
S1627	chr6	7246509	1
S1628	chr6	7246856	1
S1629	chr6	10381326	1
S1630	chr6	10381403	1
S1631	chr6	14880192	1
S1632	chr6	16352981	1
S1633	chr6	16352996	1
S1634	chr6	16353006	1
S1635	chr6	19612853	1
S1636	chr6	24910453	1
S1637	chr6	25027354	1
S1638	chr6	25732631	1
S1639	chr6	26521816	1
S1640	chr6	29436917	1
S1641	chr6	29792605	1
S1642	chr6	30071587	1
S1643	chr6	30071597	1
S1644	chr6	32085971	1
S1645	chr6	32086022	1
S1646	chr6	32148924	1
S1647	chr6	32148934	1
S1648	chr6	33690935	1
S1649	chr6	33690945	1
S1650	chr6	34855664	1
S1651	chr6	34855674	1
S1652	chr6	35073220	1
S1653	chr6	35318365	1
S1654	chr6	35318440	1
S1655	chr6	36977569	1
S1656	chr6	37535847	1
S1657	chr6	37535857	1
S1658	chr6	37650144	1
S1659	chr6	39792179	1
S1660	chr6	41101073	1
S1661	chr6	41101083	1
S1662	chr6	41371624	1
S1663	chr6	41371634	1
S1664	chr6	42104582	1
S1665	chr6	42104630	1
S1666	chr6	43308326	1
S1667	chr6	44236118	1
S1668	chr6	49548820	1
S1669	chr6	50840934	1
S1670	chr6	50840937	1
S1671	chr6	51399010	1
S1672	chr6	56022098	1
S1673	chr6	71420221	1
S1674	chr6	71420305	1
S1675	chr6	71420316	1
S1676	chr6	72622345	1
S1677	chr6	72622389	1
S1678	chr6	72622399	1
S1679	chr6	77173645	1
S1680	chr6	77650159	1
S1681	chr6	77650507	1
S1682	chr6	77650538	1
S1683	chr6	77650548	1
S1684	chr6	82348408	1
S1685	chr6	84774871	1
S1686	chr6	88166100	1
S1687	chr6	89951654	1
S1688	chr6	99588730	1
S1689	chr6	99588740	1
S1690	chr6	99613543	1
S1691	chr6	102798890	1
S1692	chr6	102798900	1
S1693	chr6	104941578	1
S1694	chr6	104941588	1
S1695	chr6	105878586	1
S1696	chr6	110358027	1
S1697	chr6	110358071	1
S1698	chr6	112880018	1
S1699	chr6	113860123	1
S1700	chr6	113860177	1
S1701	chr6	119078101	1
S1702	chr6	119078111	1
S1703	chr6	119158196	1
S1704	chr6	121319203	1
S1705	chr6	128883104	1
S1706	chr6	136038403	1
S1707	chr6	137193062	1
S1708	chr6	146543469	1
S1709	chr6	146543496	1
S1710	chr6	146543506	1
S1711	chr6	146543509	1
S1712	chr6	149089333	1
S1713	chr6	149089343	1
S1714	chr6	152165192	1
S1715	chr6	157461776	1
S1716	chr6	158506841	1
S1717	chr6	162417346	1
S1718	chr6	162778761	1
S1719	chr6	166411416	1
S1720	chr6	166413043	1
S1721	chr6	166764301	1
S1722	chr6	167120255	1
S1723	chr6	167815699	1
S1724	chr6	167815709	1
S1725	chr6	168019811	1
S1726	chr6	168019821	1
S1727	chr6	168179233	1
S1728	chr6	168194540	1
S1729	chr6	169490043	1
S1730	chr6	170222157	1
S1731	chr7	845327	1
S1732	chr7	914337	1
S1733	chr7	914347	1
S1734	chr7	996979	1
S1735	chr7	2123618	1
S1736	chr7	2217895	1
S1737	chr7	2475217	1
S1738	chr7	4766276	1
S1739	chr7	4766286	1
S1740	chr7	6164626	1
S1741	chr7	6526632	1
S1742	chr7	20785054	1
S1743	chr7	25148906	1
S1744	chr7	27142137	1
S1745	chr7	27143884	1
S1746	chr7	27143894	1
S1747	chr7	27143952	1
S1748	chr7	27213257	1
S1749	chr7	30886188	1
S1750	chr7	36155025	1
S1751	chr7	40012992	1
S1752	chr7	41883335	1
S1753	chr7	42237748	1
S1754	chr7	42993213	1
S1755	chr7	44221489	1
S1756	chr7	45392221	1
S1757	chr7	45392231	1
S1758	chr7	45881485	1
S1759	chr7	47392656	1
S1760	chr7	47392666	1
S1761	chr7	48108308	1
S1762	chr7	49777213	1
S1763	chr7	50159326	1
S1764	chr7	50159336	1
S1765	chr7	50782449	1
S1766	chr7	50782459	1
S1767	chr7	66413835	1
S1768	chr7	79619391	1
S1769	chr7	81527843	1
S1770	chr7	97016729	1
S1771	chr7	98297825	1
S1772	chr7	100112072	1
S1773	chr7	100573930	1
S1774	chr7	101089096	1
S1775	chr7	101172515	1
S1776	chr7	101816035	1
S1777	chr7	102301136	1
S1778	chr7	102301146	1
S1779	chr7	127347851	1
S1780	chr7	127347854	1
S1781	chr7	128352370	1
S1782	chr7	129502999	1
S1783	chr7	132113977	1
S1784	chr7	139710267	1
S1785	chr7	140689957	1
S1786	chr7	149764981	1
S1787	chr7	149764991	1
S1788	chr7	149861543	1
S1789	chr7	150372308	1
S1790	chr7	151122496	1
S1791	chr7	151125505	1
S1792	chr7	151138646	1
S1793	chr7	151204627	1
S1794	chr7	151272582	1
S1795	chr7	155363976	1
S1796	chr7	155509962	1
S1797	chr7	155509972	1
S1798	chr7	157411690	1
S1799	chr7	157468039	1
S1800	chr7	157468049	1
S1801	chr7	157739833	1
S1802	chr8	1883392	1
S1803	chr8	1930829	1
S1804	chr8	4234720	1
S1805	chr8	4787207	1
S1806	chr8	4787217	1
S1807	chr8	6289750	1
S1808	chr8	6550217	1
S1809	chr8	8318817	1
S1810	chr8	11016614	1
S1811	chr8	11016624	1
S1812	chr8	11347056	1
S1813	chr8	11849290	1
S1814	chr8	17013093	1
S1815	chr8	17027122	1
S1816	chr8	22646283	1
S1817	chr8	23104426	1
S1818	chr8	27982471	1
S1819	chr8	31640289	1
S1820	chr8	35152391	1
S1821	chr8	37522244	1
S1822	chr8	37841400	1
S1823	chr8	38152087	1
S1824	chr8	38152097	1
S1825	chr8	38152107	1
S1826	chr8	41822791	1
S1827	chr8	43276305	1
S1828	chr8	46242759	1
S1829	chr8	46242769	1
S1830	chr8	46245354	1
S1831	chr8	46245364	1
S1832	chr8	46250482	1
S1833	chr8	46260256	1
S1834	chr8	46260266	1
S1835	chr8	46260283	1
S1836	chr8	46408364	1
S1837	chr8	46408374	1
S1838	chr8	54765024	1
S1839	chr8	64577575	1
S1840	chr8	71843958	1
S1841	chr8	72005292	1
S1842	chr8	72005302	1
S1843	chr8	82805419	1
S1844	chr8	85022173	1
S1845	chr8	87109234	1
S1846	chr8	91855001	1
S1847	chr8	92103337	1
S1848	chr8	95693511	1
S1849	chr8	96144943	1
S1850	chr8	96144976	1
S1851	chr8	96144986	1
S1852	chr8	96145300	1
S1853	chr8	96145310	1
S1854	chr8	96161057	1
S1855	chr8	96161067	1
S1856	chr8	98974635	1
S1857	chr8	98974645	1
S1858	chr8	101224055	1
S1859	chr8	109974566	1
S1860	chr8	116938452	1
S1861	chr8	123568631	1
S1862	chr8	126245009	1
S1863	chr8	126556499	1
S1864	chr8	126556509	1
S1865	chr8	126556513	1
S1866	chr8	126556523	1
S1867	chr8	126556777	1
S1868	chr8	126820977	1
S1869	chr8	130437745	1
S1870	chr8	130437755	1
S1871	chr8	134720647	1
S1872	chr8	139704252	1
S1873	chr8	139836447	1
S1874	chr8	140464356	1
S1875	chr8	140551327	1
S1876	chr8	140551337	1
S1877	chr8	141241020	1
S1878	chr8	141241030	1
S1879	chr8	141285226	1
S1880	chr8	141330556	1
S1881	chr8	142146767	1
S1882	chr8	142346841	1
S1883	chr8	142395568	1
S1884	chr8	142395578	1
S1885	chr8	142480562	1
S1886	chr8	142480572	1
S1887	chr8	142511184	1
S1888	chr8	143276806	1
S1889	chr8	143361291	1
S1890	chr8	143361301	1
S1891	chr8	143372818	1
S1892	chr8	143471298	1
S1893	chr8	143565306	1
S1894	chr8	143565316	1
S1895	chr8	143605725	1
S1896	chr8	143891310	1
S1897	chr8	143925148	1
S1898	chr8	144049275	1
S1899	chr8	144049282	1
S1900	chr8	144049292	1
S1901	chr8	144063399	1
S1902	chr8	144108373	1
S1903	chr8	144398932	1
S1904	chr8	144416357	1
S1905	chr9	1042629	1
S1906	chr9	10613035	1
S1907	chr9	14068879	1
S1908	chr9	14068915	1
S1909	chr9	22447487	1
S1910	chr9	23254532	1
S1911	chr9	25003873	1
S1912	chr9	32783420	1
S1913	chr9	34400461	1
S1914	chr9	34400471	1
S1915	chr9	35281338	1
S1916	chr9	35616984	1
S1917	chr9	35616994	1
S1918	chr9	38017487	1
S1919	chr9	38017512	1
S1920	chr9	38045469	1
S1921	chr9	38045479	1
S1922	chr9	63859712	1
S1923	chr9	71447006	1
S1924	chr9	77014770	1
S1925	chr9	78239695	1
S1926	chr9	83062883	1
S1927	chr9	86945867	1
S1928	chr9	88706654	1
S1929	chr9	89234785	1
S1930	chr9	89234795	1
S1931	chr9	89534716	1
S1932	chr9	91421592	1
S1933	chr9	91421604	1
S1934	chr9	91421648	1
S1935	chr9	91421658	1
S1936	chr9	92729564	1
S1937	chr9	93036239	1
S1938	chr9	93965982	1
S1939	chr9	95138751	1
S1940	chr9	96686768	1
S1941	chr9	97501568	1
S1942	chr9	97501578	1
S1943	chr9	97854001	1
S1944	chr9	109779922	1
S1945	chr9	109779971	1
S1946	chr9	112000956	1
S1947	chr9	120383155	1
S1948	chr9	120383165	1
S1949	chr9	122127037	1
S1950	chr9	122134900	1
S1951	chr9	124312449	1
S1952	chr9	126482957	1
S1953	chr9	126482967	1
S1954	chr9	127460722	1
S1955	chr9	127490017	1
S1956	chr9	128205720	1
S1957	chr9	128205730	1
S1958	chr9	129411790	1
S1959	chr9	129719324	1
S1960	chr9	129867860	1
S1961	chr9	129867893	1
S1962	chr9	130692599	1
S1963	chr9	130692609	1
S1964	chr9	131839328	1
S1965	chr9	131839338	1
S1966	chr9	131978827	1
S1967	chr9	131978837	1
S1968	chr9	133603361	1
S1969	chr9	133936634	1
S1970	chr9	133936644	1
S1971	chr9	134264519	1
S1972	chr9	134818347	1
S1973	chr9	136153612	1
S1974	chr9	137175600	1
S1975	chr9	137175610	1
S1976	chr9	137245178	1
S1977	chr9	137281019	1
S1978	chr9	137281029	1
S1979	chr9	137878726	1
S1980	chr9	137878736	1
S1981	chr9	137878811	1
S1982	chrX	7085051	1
S1983	chrX	11215315	1
S1984	chrX	11215380	1
S1985	chrX	13473170	1
S1986	chrX	13473180	1
S1987	chrX	24093954	1
S1988	chrX	24209048	1
S1989	chrX	25023131	1
S1990	chrX	25023141	1
S1991	chrX	39610140	1
S1992	chrX	47619702	1
S1993	chrX	47619712	1
S1994	chrX	49695427	1
S1995	chrX	49695437	1
S1996	chrX	78596061	1
S1997	chrX	120137636	1
S1998	chrX	131711125	1
S1999	chrX	153968962	1
[truncated: 1 more rows]
