# Supplementary material for: cuRRBS: simple and robust evaluation of enzyme combinations for reduced representation approaches
Source: Nucleic Acids Res. 2017 Sep 19;45(20):11559–69. doi: 10.1093/nar/gkx814 (PMC5714207; doi:10.1093/nar/gkx814)
Supplement: Supplementary Data [file gkx814_supp.zip › nar-02012-n-2017-File011.csv]

Site_ID	Chr	Coordinate	Weight
1	chr9	78367814	1
2	chr9	78367826	1
3	chr9	78367874	1
4	chr9	78367888	1
5	chr9	78367909	1
6	chr9	78367941	1
7	chr9	78367962	1
8	chr9	78368007	1
9	chr9	78368061	1
10	chr9	78368077	1
11	chr9	78368084	1
12	chr9	78368129	1
13	chr9	78368150	1
14	chr9	78368154	1
15	chr9	78368198	1
16	chr9	78368216	1
17	chr9	78368230	1
18	chr9	78368256	1
19	chr9	78368263	1
20	chr9	78368297	1
21	chr9	78368328	1
22	chr9	78368344	1
23	chr9	78368424	1
24	chr9	78368457	1
25	chr9	78368504	1
26	chr8	36593433	1
27	chr8	36593483	1
28	chr8	36593552	1
29	chr8	36593651	1
30	chr8	36593864	1
31	chr8	36593877	1
32	chr8	36593916	1
33	chr8	36593920	1
34	chr8	36594052	1
35	chr8	36594093	1
36	chr8	36594101	1
37	chr8	36594122	1
38	chr8	36594351	1
39	chr8	36594554	1
40	chr8	36594784	1
41	chr8	36594869	1
42	chr8	36594988	1
43	chr8	36594997	1
44	chr8	36595001	1
45	chr8	36595060	1
46	chr8	36595155	1
47	chr8	36595158	1
48	chr8	36595173	1
49	chr7	80190550	1
50	chr7	80190554	1
51	chr7	80190582	1
52	chr7	80190690	1
53	chr7	80190802	1
54	chr7	80190838	1
55	chr7	80190851	1
56	chr7	80190890	1
57	chr7	80190899	1
58	chr7	80190930	1
59	chr7	80191040	1
60	chr7	80191387	1
61	chr7	80191395	1
62	chr7	80191423	1
63	chr7	80191656	1
64	chr7	80191659	1
65	chr7	80191692	1
66	chr7	80191712	1
67	chr7	80191756	1
68	chr7	80191883	1
69	chr7	80192010	1
70	chr7	80192053	1
71	chr7	80192076	1
72	chr7	80192311	1
73	chr7	80192403	1
74	chr7	49346299	1
75	chr7	49346411	1
76	chr7	49346492	1
77	chr7	49346643	1
78	chr7	49346774	1
79	chr7	49346942	1
80	chr7	49346992	1
81	chr7	49347147	1
82	chr7	49347205	1
83	chr7	49347234	1
84	chr7	49347374	1
85	chr7	49347413	1
86	chr7	49347491	1
87	chr7	49347594	1
88	chr7	49347634	1
89	chr7	49347667	1
90	chr7	49347673	1
91	chr7	49347757	1
92	chr7	49347824	1
93	chr7	49347845	1
94	chr7	49347920	1
95	chr7	49347986	1
96	chr7	49348118	1
97	chr7	45558396	1
98	chr7	45558438	1
99	chr7	45558443	1
100	chr7	45558448	1
101	chr7	45558453	1
102	chr7	45558458	1
103	chr7	45558463	1
104	chr7	45558468	1
105	chr7	45558473	1
106	chr7	45558478	1
107	chr7	45558488	1
108	chr7	45558501	1
109	chr7	45558508	1
110	chr7	45558567	1
111	chr7	45558593	1
112	chr7	45558858	1
113	chr7	45559046	1
114	chr7	45559051	1
115	chr7	45559063	1
116	chr7	45559159	1
117	chr7	45559212	1
118	chr7	45559300	1
119	chr7	45559400	1
120	chr7	45559425	1
121	chr7	144856118	1
122	chr7	144856305	1
123	chr7	144856314	1
124	chr7	144856422	1
125	chr7	144856564	1
126	chr7	144856710	1
127	chr7	144856716	1
128	chr7	144856737	1
129	chr7	144856816	1
130	chr7	144856826	1
131	chr7	144857000	1
132	chr7	144857078	1
133	chr7	144857264	1
134	chr7	144857313	1
135	chr7	144857339	1
136	chr7	144857452	1
137	chr7	144857469	1
138	chr7	144857480	1
139	chr7	144857509	1
140	chr7	144857696	1
141	chr7	144857790	1
142	chr7	144857960	1
143	chr7	144857999	1
144	chr6	125433174	1
145	chr6	125433279	1
146	chr6	125433284	1
147	chr6	125433378	1
148	chr6	125433686	1
149	chr6	125433907	1
150	chr6	125433917	1
151	chr6	125434058	1
152	chr6	125434336	1
153	chr6	125434364	1
154	chr6	125434425	1
155	chr6	125434482	1
156	chr6	125434527	1
157	chr6	125434542	1
158	chr6	125434596	1
159	chr6	125434641	1
160	chr6	125435067	1
161	chr6	125435186	1
162	chr6	125435297	1
163	chr6	125435328	1
164	chr6	125435484	1
165	chr6	125435532	1
166	chr6	125435585	1
167	chr6	125435717	1
168	chr6	122770221	1
169	chr6	122770296	1
170	chr6	122770318	1
171	chr6	122770616	1
172	chr6	122770763	1
173	chr6	122770884	1
174	chr6	122770932	1
175	chr6	122770973	1
176	chr6	122771095	1
177	chr6	122771103	1
178	chr6	122771105	1
179	chr6	122771133	1
180	chr6	122771154	1
181	chr6	122771166	1
182	chr6	122771252	1
183	chr6	122771316	1
184	chr6	122771367	1
185	chr6	122771432	1
186	chr6	122771446	1
187	chr6	122771463	1
188	chr6	122771482	1
189	chr6	122771494	1
190	chr6	122771508	1
191	chr6	122771642	1
192	chr6	122342878	1
193	chr6	122342882	1
194	chr6	122342890	1
195	chr6	122342897	1
196	chr6	122342996	1
197	chr6	122343256	1
198	chr6	122343313	1
199	chr6	122343442	1
200	chr6	122343498	1
201	chr6	122343667	1
202	chr6	122343720	1
203	chr6	122343759	1
204	chr6	122343818	1
205	chr6	122343829	1
206	chr6	122343836	1
207	chr6	122343881	1
208	chr6	122343885	1
209	chr6	122343891	1
210	chr6	122343966	1
211	chr6	122343996	1
212	chr6	122344154	1
213	chr6	122344287	1
214	chr6	122344323	1
215	chr6	122344340	1
216	chr5	64863034	1
217	chr5	64863193	1
218	chr5	64863453	1
219	chr5	64863510	1
220	chr5	64863528	1
221	chr5	64863558	1
222	chr5	64864040	1
223	chr5	64864099	1
224	chr5	64864365	1
225	chr5	64864461	1
226	chr5	64864583	1
227	chr5	64864717	1
228	chr5	64864869	1
229	chr5	64864906	1
230	chr5	64865071	1
231	chr5	64865208	1
232	chr5	64865255	1
233	chr5	64865313	1
234	chr5	64865341	1
235	chr5	64865393	1
236	chr5	64865414	1
237	chr5	64865640	1
238	chr5	64865710	1
239	chr5	64865790	1
240	chr5	53554345	1
241	chr5	53554349	1
242	chr5	53554409	1
243	chr5	53554419	1
244	chr5	53554810	1
245	chr5	53555065	1
246	chr5	53555067	1
247	chr5	53555110	1
248	chr5	53555230	1
249	chr5	53555340	1
250	chr5	53555606	1
251	chr5	53555612	1
252	chr5	53555616	1
253	chr5	53555635	1
254	chr5	53555693	1
255	chr5	53555826	1
256	chr5	53555861	1
257	chr5	53555866	1
258	chr5	53555879	1
259	chr5	53555963	1
260	chr5	53556039	1
261	chr5	53556141	1
262	chr5	53556156	1
263	chr5	53556303	1
264	chr5	119584983	1
265	chr5	119585025	1
266	chr5	119585039	1
267	chr5	119585190	1
268	chr5	119585238	1
269	chr5	119585324	1
270	chr5	119585539	1
271	chr5	119585551	1
272	chr5	119585602	1
273	chr5	119585607	1
274	chr5	119585711	1
275	chr5	119585737	1
276	chr5	119585807	1
277	chr5	119585932	1
278	chr5	119586125	1
279	chr5	119586143	1
280	chr5	119586206	1
281	chr5	119586212	1
282	chr5	119586225	1
283	chr5	119586231	1
284	chr5	119586237	1
285	chr5	119586405	1
286	chr5	119586429	1
287	chr5	119586479	1
288	chr4	141566505	1
289	chr4	141566697	1
290	chr4	141566703	1
291	chr4	141567027	1
292	chr4	141567104	1
293	chr4	141567178	1
294	chr4	141567182	1
295	chr4	141567231	1
296	chr4	141567245	1
297	chr4	141567310	1
298	chr4	141567510	1
299	chr4	141567544	1
300	chr4	141567625	1
301	chr4	141567678	1
302	chr4	141567713	1
303	chr4	141567740	1
304	chr4	141567837	1
305	chr4	141568007	1
306	chr4	141568095	1
307	chr4	141568136	1
308	chr4	141568190	1
309	chr4	141568209	1
310	chr4	141568344	1
311	chr4	141568405	1
312	chr4	141568444	1
313	chr4	141565186	1
314	chr4	141565200	1
315	chr4	141565213	1
316	chr4	141565219	1
317	chr4	141565240	1
318	chr4	141565268	1
319	chr4	141565461	1
320	chr4	141565499	1
321	chr4	141565508	1
322	chr4	141565518	1
323	chr4	141565523	1
324	chr4	141565564	1
325	chr4	141565706	1
326	chr4	141565863	1
327	chr4	141565957	1
328	chr4	141566013	1
329	chr4	141566090	1
330	chr4	141566093	1
331	chr4	141566123	1
332	chr4	141566154	1
333	chr4	141566187	1
334	chr4	141566213	1
335	chr4	141566227	1
336	chr4	141566274	1
337	chr4	141566312	1
338	chr3	95663083	1
339	chr3	95663208	1
340	chr3	95663361	1
341	chr3	95663366	1
342	chr3	95663379	1
343	chr3	95663727	1
344	chr3	95663743	1
345	chr3	95664289	1
346	chr3	95664305	1
347	chr3	95664333	1
348	chr3	95664707	1
349	chr3	95664739	1
350	chr3	95664794	1
351	chr3	95664881	1
352	chr3	95664946	1
353	chr3	95664981	1
354	chr3	95665000	1
355	chr3	95665012	1
356	chr3	95665479	1
357	chr3	95665490	1
358	chr3	95665943	1
359	chr3	95665957	1
360	chr3	95665974	1
361	chr3	95665993	1
362	chr3	34760052	1
363	chr3	34760090	1
364	chr3	34760103	1
365	chr3	34760116	1
366	chr3	34760132	1
367	chr3	34760134	1
368	chr3	34760150	1
369	chr3	34760242	1
370	chr3	34760283	1
371	chr3	34760327	1
372	chr3	34760556	1
373	chr3	34760630	1
374	chr3	34760650	1
375	chr3	34761078	1
376	chr3	34761089	1
377	chr3	34761103	1
378	chr3	34761244	1
379	chr3	34761258	1
380	chr3	34761398	1
381	chr3	34761559	1
382	chr3	34761689	1
383	chr3	34761693	1
384	chr3	34761712	1
385	chr3	34761858	1
386	chr3	34762012	1
387	chr3	34758723	1
388	chr3	34758727	1
389	chr3	34758855	1
390	chr3	34759064	1
391	chr3	34759144	1
392	chr3	34759292	1
393	chr3	34759382	1
394	chr3	34759446	1
395	chr3	34759454	1
396	chr3	34759542	1
397	chr3	34759562	1
398	chr3	34759638	1
399	chr3	34759654	1
400	chr3	34759722	1
401	chr3	34759763	1
402	chr3	34759811	1
403	chr3	34759821	1
404	chr3	34759902	1
405	chr3	34759951	1
406	chr3	34759960	1
407	chr3	34760019	1
408	chr3	34760043	1
409	chr3	34760045	1
410	chr3	34760047	1
411	chr3	34760049	1
412	chr3	135545509	1
413	chr3	135545702	1
414	chr3	135545856	1
415	chr3	135545929	1
416	chr3	135545987	1
417	chr3	135546047	1
418	chr3	135546073	1
419	chr3	135546088	1
420	chr3	135546093	1
421	chr3	135546218	1
422	chr3	135546288	1
423	chr3	135546305	1
424	chr3	135546362	1
425	chr3	135546398	1
426	chr3	135546416	1
427	chr3	135546523	1
428	chr3	135546637	1
429	chr3	135546723	1
430	chr3	135546784	1
431	chr3	135546807	1
432	chr3	135546885	1
433	chr3	135546918	1
434	chr3	135546951	1
435	chr3	135547106	1
436	chr3	129551549	1
437	chr3	129551567	1
438	chr3	129551589	1
439	chr3	129551662	1
440	chr3	129551709	1
441	chr3	129551721	1
442	chr3	129551755	1
443	chr3	129551833	1
444	chr3	129552013	1
445	chr3	129552026	1
446	chr3	129552223	1
447	chr3	129552327	1
448	chr3	129552462	1
449	chr3	129552479	1
450	chr3	129552489	1
451	chr3	129552580	1
452	chr3	129552609	1
453	chr3	129552624	1
454	chr3	129552886	1
455	chr3	129552991	1
456	chr3	129553025	1
457	chr3	129553074	1
458	chr3	129553193	1
459	chr3	129553202	1
460	chr3	129550077	1
461	chr3	129550079	1
462	chr3	129550081	1
463	chr3	129550083	1
464	chr3	129550085	1
465	chr3	129550264	1
466	chr3	129550424	1
467	chr3	129550588	1
468	chr3	129550649	1
469	chr3	129550752	1
470	chr3	129550802	1
471	chr3	129550822	1
472	chr3	129550880	1
473	chr3	129550931	1
474	chr3	129550943	1
475	chr3	129550946	1
476	chr3	129550969	1
477	chr3	129550972	1
478	chr3	129551054	1
479	chr3	129551096	1
480	chr3	129551139	1
481	chr3	129551143	1
482	chr3	129551145	1
483	chr3	129551423	1
484	chr2	32163589	1
485	chr2	32163595	1
486	chr2	32163598	1
487	chr2	32163623	1
488	chr2	32163651	1
489	chr2	32163667	1
490	chr2	32163768	1
491	chr2	32163781	1
492	chr2	32163901	1
493	chr2	32163987	1
494	chr2	32164056	1
495	chr2	32164069	1
496	chr2	32164077	1
497	chr2	32164090	1
498	chr2	32164104	1
499	chr2	32164354	1
500	chr2	32164489	1
501	chr2	32164498	1
502	chr2	32164529	1
503	chr2	32164551	1
504	chr2	32164588	1
505	chr2	32164593	1
506	chr2	32164685	1
507	chr2	32164695	1
508	chr2	32161356	1
509	chr2	32161396	1
510	chr2	32161722	1
511	chr2	32161951	1
512	chr2	32162100	1
513	chr2	32162141	1
514	chr2	32162195	1
515	chr2	32162232	1
516	chr2	32162241	1
517	chr2	32162243	1
518	chr2	32162276	1
519	chr2	32162344	1
520	chr2	32162354	1
521	chr2	32162925	1
522	chr2	32162965	1
523	chr2	32162977	1
524	chr2	32163038	1
525	chr2	32163072	1
526	chr2	32163251	1
527	chr2	32163338	1
528	chr2	32163562	1
529	chr2	32163565	1
530	chr2	32163568	1
531	chr2	32163580	1
532	chr2	31066093	1
533	chr2	31066160	1
534	chr2	31066192	1
535	chr2	31066276	1
536	chr2	31066395	1
537	chr2	31066455	1
538	chr2	31066704	1
539	chr2	31066738	1
540	chr2	31066891	1
541	chr2	31066952	1
542	chr2	31066969	1
543	chr2	31067008	1
544	chr2	31067010	1
545	chr2	31067106	1
546	chr2	31067109	1
547	chr2	31067143	1
548	chr2	31067266	1
549	chr2	31067268	1
550	chr2	31067271	1
551	chr2	31067274	1
552	chr2	31067276	1
553	chr2	31067278	1
554	chr2	31067280	1
555	chr2	31060954	1
556	chr2	31060956	1
557	chr2	31060967	1
558	chr2	31061028	1
559	chr2	31061054	1
560	chr2	31061175	1
561	chr2	31061189	1
562	chr2	31061242	1
563	chr2	31061322	1
564	chr2	31061326	1
565	chr2	31061368	1
566	chr2	31061374	1
567	chr2	31061387	1
568	chr2	31061394	1
569	chr2	31061480	1
570	chr2	31061484	1
571	chr2	31061491	1
572	chr2	31061542	1
573	chr2	31061551	1
574	chr2	31061556	1
575	chr2	31061586	1
576	chr2	31061629	1
577	chr2	31061667	1
578	chr2	31061702	1
579	chr2	31061768	1
580	chr2	20668837	1
581	chr2	20668850	1
582	chr2	20668888	1
583	chr2	20668904	1
584	chr2	20669000	1
585	chr2	20669173	1
586	chr2	20669207	1
587	chr2	20669260	1
588	chr2	20669294	1
589	chr2	20669453	1
590	chr2	20669587	1
591	chr2	20669625	1
592	chr2	20669656	1
593	chr2	20669812	1
594	chr2	20670024	1
595	chr2	20670137	1
596	chr2	20670469	1
597	chr2	20670553	1
598	chr2	20670676	1
599	chr2	20670709	1
600	chr2	20670723	1
601	chr2	20671125	1
602	chr2	20671134	1
603	chr2	20667060	1
604	chr2	20667091	1
605	chr2	20667110	1
606	chr2	20667114	1
607	chr2	20667234	1
608	chr2	20667487	1
609	chr2	20667499	1
610	chr2	20667507	1
611	chr2	20667528	1
612	chr2	20667565	1
613	chr2	20667679	1
614	chr2	20667683	1
615	chr2	20667702	1
616	chr2	20667719	1
617	chr2	20667733	1
618	chr2	20668054	1
619	chr2	20668088	1
620	chr2	20668218	1
621	chr2	20668476	1
622	chr2	20668602	1
623	chr2	20668740	1
624	chr2	20668775	1
625	chr2	20668787	1
626	chr2	20668796	1
627	chr2	163058528	1
628	chr2	163058532	1
629	chr2	163058570	1
630	chr2	163058711	1
631	chr2	163058867	1
632	chr2	163058894	1
633	chr2	163058908	1
634	chr2	163058941	1
635	chr2	163059016	1
636	chr2	163059094	1
637	chr2	163059112	1
638	chr2	163059135	1
639	chr2	163059153	1
640	chr2	163059318	1
641	chr2	163059340	1
642	chr2	163059437	1
643	chr2	163059472	1
644	chr2	163059476	1
645	chr2	163059501	1
646	chr2	163059531	1
647	chr2	163059588	1
648	chr2	163059603	1
649	chr2	163059606	1
650	chr2	163059616	1
651	chr19	53448524	1
652	chr19	53448666	1
653	chr19	53448708	1
654	chr19	53448812	1
655	chr19	53448855	1
656	chr19	53448939	1
657	chr19	53449038	1
658	chr19	53449095	1
659	chr19	53449200	1
660	chr19	53449237	1
661	chr19	53449241	1
662	chr19	53449346	1
663	chr19	53449420	1
664	chr19	53449435	1
665	chr19	53449461	1
666	chr19	53449528	1
667	chr19	53449680	1
668	chr19	53449692	1
669	chr19	53449699	1
670	chr19	53449705	1
671	chr19	53449720	1
672	chr19	53449726	1
673	chr19	53449736	1
674	chr19	53449742	1
675	chr19	53449776	1
676	chr18	75360173	1
677	chr18	75360237	1
678	chr18	75360307	1
679	chr18	75360339	1
680	chr18	75360422	1
681	chr18	75360441	1
682	chr18	75360460	1
683	chr18	75360501	1
684	chr18	75360527	1
685	chr18	75360574	1
686	chr18	75360601	1
687	chr18	75360650	1
688	chr18	75360704	1
689	chr18	75360726	1
690	chr18	75360835	1
691	chr18	75360968	1
692	chr18	75361038	1
693	chr18	75361099	1
694	chr18	75361112	1
695	chr18	75361154	1
696	chr18	75361163	1
697	chr18	75361187	1
698	chr18	75361230	1
699	chr18	75361260	1
700	chr18	38634532	1
701	chr18	38634539	1
702	chr18	38634564	1
703	chr18	38634681	1
704	chr18	38634745	1
705	chr18	38634805	1
706	chr18	38634847	1
707	chr18	38634898	1
708	chr18	38635012	1
709	chr18	38635258	1
710	chr18	38635287	1
711	chr18	38635382	1
712	chr18	38635403	1
713	chr18	38635421	1
714	chr18	38635540	1
715	chr18	38635661	1
716	chr18	38635697	1
717	chr18	38635701	1
718	chr18	38635710	1
719	chr18	38635733	1
720	chr18	38635813	1
721	chr18	38635862	1
722	chr18	38635922	1
723	chr18	38635925	1
724	chr18	38376599	1
725	chr18	38376686	1
726	chr18	38376874	1
727	chr18	38376956	1
728	chr18	38376970	1
729	chr18	38377078	1
730	chr18	38377307	1
731	chr18	38377376	1
732	chr18	38377598	1
733	chr18	38377769	1
734	chr18	38377884	1
735	chr18	38377922	1
736	chr18	38377992	1
737	chr18	38378064	1
738	chr18	38378145	1
739	chr18	38378272	1
740	chr18	38378293	1
741	chr18	38378486	1
742	chr18	38378495	1
743	chr18	38378499	1
744	chr18	38378535	1
745	chr18	38378549	1
746	chr18	38378646	1
747	chr18	38378688	1
748	chr17	70829482	1
749	chr17	70829573	1
750	chr17	70829582	1
751	chr17	70829743	1
752	chr17	70829748	1
753	chr17	70829799	1
754	chr17	70829872	1
755	chr17	70829891	1
756	chr17	70829945	1
757	chr17	70829985	1
758	chr17	70829998	1
759	chr17	70830015	1
760	chr17	70830020	1
761	chr17	70830025	1
762	chr17	70830030	1
763	chr17	70830035	1
764	chr17	70830053	1
765	chr17	70830087	1
766	chr17	70830123	1
767	chr17	70830140	1
768	chr17	70830149	1
769	chr17	70830191	1
770	chr17	70830194	1
771	chr17	70830224	1
772	chr17	70830384	1
773	chr17	70748972	1
774	chr17	70749093	1
775	chr17	70749269	1
776	chr17	70749363	1
777	chr17	70749459	1
778	chr17	70749601	1
779	chr17	70749629	1
780	chr17	70749691	1
781	chr17	70750200	1
782	chr17	70750212	1
783	chr17	70750247	1
784	chr17	70750299	1
785	chr17	70750341	1
786	chr17	70750371	1
787	chr17	70750468	1
788	chr17	70750853	1
789	chr17	70750889	1
790	chr17	70750891	1
791	chr17	70750914	1
792	chr17	70750955	1
793	chr17	70750968	1
794	chr17	70750973	1
795	chr17	70750994	1
796	chr17	70751061	1
797	chr17	66481841	1
798	chr17	66481860	1
799	chr17	66482068	1
800	chr17	66482082	1
801	chr17	66482099	1
802	chr17	66482122	1
803	chr17	66482134	1
804	chr17	66482283	1
805	chr17	66482311	1
806	chr17	66482432	1
807	chr17	66482459	1
808	chr17	66482624	1
809	chr17	66482640	1
810	chr17	66482744	1
811	chr17	66482746	1
812	chr17	66482800	1
813	chr17	66482839	1
814	chr17	66482883	1
815	chr17	66482892	1
816	chr17	66482958	1
817	chr17	66482982	1
818	chr17	66483106	1
819	chr17	66483250	1
820	chr17	66483286	1
821	chr16	8776660	1
822	chr16	8776678	1
823	chr16	8776771	1
824	chr16	8776830	1
825	chr16	8776842	1
826	chr16	8776869	1
827	chr16	8776897	1
828	chr16	8776945	1
829	chr16	8776986	1
830	chr16	8776988	1
831	chr16	8777003	1
832	chr16	8777036	1
833	chr16	8777087	1
834	chr16	8777128	1
835	chr16	8777427	1
836	chr16	8777515	1
837	chr16	8777684	1
838	chr16	8777745	1
839	chr16	8777887	1
840	chr16	8778043	1
841	chr16	8778346	1
842	chr16	8778410	1
843	chr16	8778435	1
844	chr16	8778643	1
845	chr16	84768883	1
846	chr16	84768900	1
847	chr16	84768919	1
848	chr16	84768923	1
849	chr16	84768931	1
850	chr16	84769040	1
851	chr16	84769070	1
852	chr16	84769113	1
853	chr16	84769133	1
854	chr16	84769215	1
855	chr16	84769308	1
856	chr16	84769333	1
857	chr16	84769456	1
858	chr16	84769654	1
859	chr16	84769703	1
860	chr16	84769800	1
861	chr16	84769824	1
862	chr16	84769827	1
863	chr16	84769845	1
864	chr16	84769977	1
865	chr16	84769993	1
866	chr16	84770025	1
867	chr16	84770043	1
868	chr16	84770110	1
869	chr15	97383684	1
870	chr15	97383785	1
871	chr15	97383861	1
872	chr15	97383889	1
873	chr15	97383901	1
874	chr15	97383919	1
875	chr15	97383932	1
876	chr15	97384005	1
877	chr15	97384072	1
878	chr15	97384088	1
879	chr15	97384102	1
880	chr15	97384138	1
881	chr15	97384164	1
882	chr15	97384276	1
883	chr15	97384298	1
884	chr15	97384302	1
885	chr15	97384310	1
886	chr15	97384312	1
887	chr15	97384319	1
888	chr15	97384321	1
889	chr15	97384349	1
890	chr15	97384365	1
891	chr15	97384367	1
892	chr15	97384393	1
893	chr15	97380304	1
894	chr15	97380335	1
895	chr15	97380363	1
896	chr15	97380372	1
897	chr15	97380380	1
898	chr15	97380443	1
899	chr15	97380474	1
900	chr15	97380498	1
901	chr15	97380662	1
902	chr15	97380668	1
903	chr15	97380688	1
904	chr15	97380722	1
905	chr15	97380792	1
906	chr15	97380828	1
907	chr15	97380891	1
908	chr15	97380905	1
909	chr15	97380913	1
910	chr15	97380956	1
911	chr15	97381059	1
912	chr15	97381149	1
913	chr15	97381179	1
914	chr15	97381389	1
915	chr15	97381638	1
916	chr15	97381660	1
917	chr15	97377928	1
918	chr15	97377964	1
919	chr15	97377974	1
920	chr15	97377998	1
921	chr15	97378076	1
922	chr15	97378102	1
923	chr15	97378373	1
924	chr15	97378407	1
925	chr15	97378523	1
926	chr15	97378896	1
927	chr15	97378958	1
928	chr15	97378975	1
929	chr15	97378982	1
930	chr15	97379609	1
931	chr15	97379760	1
932	chr15	97379798	1
933	chr15	97379850	1
934	chr15	97379960	1
935	chr15	97379976	1
936	chr15	97379994	1
937	chr15	97380045	1
938	chr15	97380090	1
939	chr15	97380109	1
940	chr15	97380136	1
941	chr15	97374524	1
942	chr15	97374545	1
943	chr15	97374600	1
944	chr15	97374717	1
945	chr15	97374757	1
946	chr15	97374827	1
947	chr15	97374855	1
948	chr15	97374863	1
949	chr15	97374906	1
950	chr15	97374940	1
951	chr15	97375100	1
952	chr15	97375165	1
953	chr15	97375179	1
954	chr15	97375183	1
955	chr15	97375196	1
956	chr15	97375215	1
957	chr15	97375227	1
958	chr15	97375231	1
959	chr15	97375440	1
960	chr15	97375468	1
961	chr15	97375602	1
962	chr15	97375722	1
963	chr15	97375803	1
964	chr15	97375937	1
965	chr15	97368677	1
966	chr15	97368714	1
967	chr15	97368760	1
968	chr15	97368797	1
969	chr15	97368920	1
970	chr15	97368930	1
971	chr15	97368966	1
972	chr15	97369113	1
973	chr15	97369123	1
974	chr15	97369164	1
975	chr15	97369180	1
976	chr15	97369211	1
977	chr15	97369230	1
978	chr15	97369294	1
979	chr15	97369320	1
980	chr15	97369370	1
981	chr15	97369393	1
982	chr15	97369396	1
983	chr15	97369530	1
984	chr15	97369561	1
985	chr15	97369575	1
986	chr15	97369579	1
987	chr15	97369706	1
988	chr15	97369814	1
989	chr15	88708183	1
990	chr15	88708215	1
991	chr15	88708374	1
992	chr15	88708401	1
993	chr15	88708502	1
994	chr15	88708579	1
995	chr15	88708695	1
996	chr15	88708711	1
997	chr15	88708835	1
998	chr15	88709015	1
999	chr15	88709270	1
1000	chr15	88709274	1
1001	chr15	88709343	1
1002	chr15	88709369	1
1003	chr15	88709371	1
1004	chr15	88709394	1
1005	chr15	88709438	1
1006	chr15	88709466	1
1007	chr15	88709504	1
1008	chr15	88709537	1
1009	chr15	88709630	1
1010	chr15	88709713	1
1011	chr15	88709874	1
1012	chr15	88709902	1
1013	chr15	25765045	1
1014	chr15	25765086	1
1015	chr15	25765137	1
1016	chr15	25765144	1
1017	chr15	25765155	1
1018	chr15	25765159	1
1019	chr15	25765263	1
1020	chr15	25765292	1
1021	chr15	25765305	1
1022	chr15	25765375	1
1023	chr15	25765395	1
1024	chr15	25765553	1
1025	chr15	25765563	1
1026	chr15	25765632	1
1027	chr15	25765637	1
1028	chr15	25765791	1
1029	chr15	25765837	1
1030	chr15	25765839	1
1031	chr15	25765843	1
1032	chr15	25765847	1
1033	chr15	25765849	1
1034	chr15	25765954	1
1035	chr15	25765967	1
1036	chr15	25766036	1
1037	chr15	25766047	1
1038	chr15	25759272	1
1039	chr15	25759403	1
1040	chr15	25759579	1
1041	chr15	25759639	1
1042	chr15	25759764	1
1043	chr15	25759797	1
1044	chr15	25759840	1
1045	chr15	25759882	1
1046	chr15	25759913	1
1047	chr15	25759979	1
1048	chr15	25759996	1
1049	chr15	25760004	1
1050	chr15	25760095	1
1051	chr15	25760268	1
1052	chr15	25760386	1
1053	chr15	25760396	1
1054	chr15	25760422	1
1055	chr15	25760448	1
1056	chr15	25760457	1
1057	chr15	25760710	1
1058	chr15	25760725	1
1059	chr15	25760858	1
1060	chr15	25760900	1
1061	chr15	25758382	1
1062	chr15	25758420	1
1063	chr15	25758426	1
1064	chr15	25758451	1
1065	chr15	25758469	1
1066	chr15	25758719	1
1067	chr15	25758746	1
1068	chr15	25758820	1
1069	chr15	25758873	1
1070	chr15	25758883	1
1071	chr15	25758919	1
1072	chr15	25758950	1
1073	chr15	25758965	1
1074	chr15	25758977	1
1075	chr15	25758999	1
1076	chr15	25759013	1
1077	chr15	25759025	1
1078	chr15	25759032	1
1079	chr15	25759049	1
1080	chr15	25759081	1
1081	chr15	25759113	1
1082	chr15	25759121	1
1083	chr15	25759136	1
1084	chr15	25759155	1
1085	chr15	25750829	1
1086	chr15	25750878	1
1087	chr15	25750932	1
1088	chr15	25751008	1
1089	chr15	25751040	1
1090	chr15	25751192	1
1091	chr15	25751194	1
1092	chr15	25751258	1
1093	chr15	25751365	1
1094	chr15	25751367	1
1095	chr15	25751558	1
1096	chr15	25751607	1
1097	chr15	25751668	1
1098	chr15	25751672	1
1099	chr15	25751688	1
1100	chr15	25751718	1
1101	chr15	25751729	1
1102	chr15	25751748	1
1103	chr15	25751784	1
1104	chr15	25751807	1
1105	chr15	25751825	1
1106	chr15	25752032	1
1107	chr15	25752052	1
1108	chr15	25752102	1
1109	chr14	76515031	1
1110	chr14	76515187	1
1111	chr14	76515280	1
1112	chr14	76515300	1
1113	chr14	76515316	1
1114	chr14	76515320	1
1115	chr14	76515373	1
1116	chr14	76515408	1
1117	chr14	76515478	1
1118	chr14	76515482	1
1119	chr14	76515668	1
1120	chr14	76515680	1
1121	chr14	76515812	1
1122	chr14	76515841	1
1123	chr14	76515896	1
1124	chr14	76515996	1
1125	chr14	76515998	1
1126	chr14	76516044	1
1127	chr14	76516049	1
1128	chr14	76516096	1
1129	chr14	76516140	1
1130	chr14	76516149	1
1131	chr14	76516164	1
1132	chr14	76516195	1
1133	chr14	21481444	1
1134	chr14	21481448	1
1135	chr14	21481454	1
1136	chr14	21481508	1
1137	chr14	21481511	1
1138	chr14	21481617	1
1139	chr14	21481737	1
1140	chr14	21481742	1
1141	chr14	21481882	1
1142	chr14	21482026	1
1143	chr14	21482077	1
1144	chr14	21482093	1
1145	chr14	21482121	1
1146	chr14	21482197	1
1147	chr14	21482241	1
1148	chr14	21482415	1
1149	chr14	21482455	1
1150	chr14	21482501	1
1151	chr14	21482546	1
1152	chr14	21482825	1
1153	chr14	21482885	1
1154	chr14	21483016	1
1155	chr14	21483086	1
1156	chr14	21483376	1
1157	chr14	21483430	1
1158	chr12	86470232	1
1159	chr12	86470266	1
1160	chr12	86470271	1
1161	chr12	86470274	1
1162	chr12	86470278	1
1163	chr12	86470314	1
1164	chr12	86470320	1
1165	chr12	86470331	1
1166	chr12	86470334	1
1167	chr12	86470344	1
1168	chr12	86470352	1
1169	chr12	86470370	1
1170	chr12	86470375	1
1171	chr12	86470386	1
1172	chr12	86470419	1
1173	chr12	86470431	1
1174	chr12	86470446	1
1175	chr12	86470459	1
1176	chr12	86470470	1
1177	chr12	86470476	1
1178	chr12	86470503	1
1179	chr12	86470518	1
1180	chr12	86470532	1
1181	chr12	86470559	1
1182	chr12	86470644	1
1183	chr12	12937208	1
1184	chr12	12937215	1
1185	chr12	12937220	1
1186	chr12	12937223	1
1187	chr12	12937229	1
1188	chr12	12937250	1
1189	chr12	12937253	1
1190	chr12	12937256	1
1191	chr12	12937260	1
1192	chr12	12937270	1
1193	chr12	12937283	1
1194	chr12	12937300	1
1195	chr12	12937331	1
1196	chr12	12937344	1
1197	chr12	12937363	1
1198	chr12	12937369	1
1199	chr12	12937371	1
1200	chr12	12937377	1
1201	chr12	12937386	1
1202	chr12	12937436	1
1203	chr12	12937452	1
1204	chr12	12937466	1
1205	chr12	12937482	1
1206	chr12	12937496	1
1207	chr12	110498088	1
1208	chr12	110498122	1
1209	chr12	110498199	1
1210	chr12	110498258	1
1211	chr12	110498270	1
1212	chr12	110498336	1
1213	chr12	110498345	1
1214	chr12	110498349	1
1215	chr12	110498353	1
1216	chr12	110498381	1
1217	chr12	110498412	1
1218	chr12	110498416	1
1219	chr12	110498438	1
1220	chr12	110498459	1
1221	chr12	110498499	1
1222	chr12	110498530	1
1223	chr12	110498602	1
1224	chr12	110498646	1
1225	chr12	110498666	1
1226	chr12	110498747	1
1227	chr12	110498774	1
1228	chr12	110498784	1
1229	chr12	110498814	1
1230	chr12	110498831	1
1231	chr11	62510187	1
1232	chr11	62510193	1
1233	chr11	62510337	1
1234	chr11	62510367	1
1235	chr11	62510454	1
1236	chr11	62510574	1
1237	chr11	62510576	1
1238	chr11	62510646	1
1239	chr11	62510821	1
1240	chr11	62511082	1
1241	chr11	62511116	1
1242	chr11	62511145	1
1243	chr11	62511153	1
1244	chr11	62511256	1
1245	chr11	62511571	1
1246	chr11	62511579	1
1247	chr11	62511608	1
1248	chr11	62511711	1
1249	chr11	62511754	1
1250	chr11	62511938	1
1251	chr11	62512118	1
1252	chr11	62512145	1
1253	chr11	62512153	1
1254	chr11	62512169	1
1255	chr11	62512171	1
1256	chr11	117082925	1
1257	chr11	117083004	1
1258	chr11	117083016	1
1259	chr11	117083036	1
1260	chr11	117083096	1
1261	chr11	117083102	1
1262	chr11	117083119	1
1263	chr11	117083274	1
1264	chr11	117083315	1
1265	chr11	117083365	1
1266	chr11	117083420	1
1267	chr11	117083429	1
1268	chr11	117083556	1
1269	chr11	117083581	1
1270	chr11	117083653	1
1271	chr11	117083675	1
1272	chr11	117083678	1
1273	chr11	117083694	1
1274	chr11	117083732	1
1275	chr11	117083746	1
1276	chr11	117083768	1
1277	chr11	117083864	1
1278	chr11	117083872	1
1279	chr11	117084003	1
1280	chr11	117084067	1
1281	chr10	67100460	1
1282	chr10	67100531	1
1283	chr10	67100576	1
1284	chr10	67100587	1
1285	chr10	67100877	1
1286	chr10	67100881	1
1287	chr10	67100917	1
1288	chr10	67100924	1
1289	chr10	67100949	1
1290	chr10	67101031	1
1291	chr10	67101059	1
1292	chr10	67101182	1
1293	chr10	67101193	1
1294	chr10	67101317	1
1295	chr10	67101333	1
1296	chr10	67101344	1
1297	chr10	67101416	1
1298	chr10	67101471	1
1299	chr10	67101525	1
1300	chr10	67101535	1
1301	chr10	67101648	1
1302	chr10	67101675	1
1303	chr10	67101779	1
1304	chr10	67101890	1
1305	chr1	89875454	1
1306	chr1	89875520	1
1307	chr1	89875532	1
1308	chr1	89875560	1
1309	chr1	89875588	1
1310	chr1	89875648	1
1311	chr1	89875710	1
1312	chr1	89875810	1
1313	chr1	89876056	1
1314	chr1	89876070	1
1315	chr1	89876088	1
1316	chr1	89876110	1
1317	chr1	89876156	1
1318	chr1	89876193	1
1319	chr1	89876225	1
1320	chr1	89876484	1
1321	chr1	89876825	1
1322	chr1	89876941	1
1323	chr1	89876957	1
1324	chr1	89877000	1
1325	chr1	89877087	1
1326	chr1	89877098	1
1327	chr1	89877130	1
1328	chr1	89877142	1
1329	chr1	36986521	1
1330	chr1	36986553	1
1331	chr1	36986684	1
1332	chr1	36986756	1
1333	chr1	36986930	1
1334	chr1	36986933	1
1335	chr1	36986962	1
1336	chr1	36986984	1
1337	chr1	36987003	1
1338	chr1	36987011	1
1339	chr1	36987019	1
1340	chr1	36987023	1
1341	chr1	36987187	1
1342	chr1	36987292	1
1343	chr1	36987409	1
1344	chr1	36987418	1
1345	chr1	36987444	1
1346	chr1	36987485	1
1347	chr1	36987700	1
1348	chr1	36987801	1
1349	chr1	36987955	1
1350	chr1	36988104	1
1351	chr1	36988302	1
1352	chr1	36988315	1
1353	chr1	36984731	1
1354	chr1	36984809	1
1355	chr1	36985094	1
1356	chr1	36985198	1
1357	chr1	36985243	1
1358	chr1	36985265	1
1359	chr1	36985505	1
1360	chr1	36985633	1
1361	chr1	36985703	1
1362	chr1	36985763	1
1363	chr1	36985785	1
1364	chr1	36985800	1
1365	chr1	36985824	1
1366	chr1	36985847	1
1367	chr1	36985913	1
1368	chr1	36985954	1
1369	chr1	36986085	1
1370	chr1	36986107	1
1371	chr1	36986140	1
1372	chr1	36986155	1
1373	chr1	36986328	1
1374	chr1	36986346	1
1375	chr1	36986384	1
1376	chr1	36986495	1
1377	chr1	36986510	1
1378	chr1	167273607	1
1379	chr1	167273626	1
1380	chr1	167273662	1
1381	chr1	167273754	1
1382	chr1	167273859	1
1383	chr1	167273861	1
1384	chr1	167273875	1
1385	chr1	167273893	1
1386	chr1	167274281	1
1387	chr1	167274499	1
1388	chr1	167274504	1
1389	chr1	167274508	1
1390	chr1	167274532	1
1391	chr1	167274548	1
1392	chr1	167274644	1
1393	chr1	167274700	1
1394	chr1	167274893	1
1395	chr1	167274896	1
1396	chr1	167274913	1
1397	chr1	167275054	1
1398	chr1	167275058	1
1399	chr1	167275119	1
1400	chr1	167275215	1
1401	chr1	167275300	1
1402	chr1	166122876	1
1403	chr1	166123280	1
1404	chr1	166123456	1
1405	chr1	166123940	1
1406	chr1	166123949	1
1407	chr1	166124015	1
1408	chr1	166124040	1
1409	chr1	166124053	1
1410	chr1	166124055	1
1411	chr1	166124064	1
1412	chr1	166124108	1
1413	chr1	166124197	1
1414	chr1	166124265	1
1415	chr1	166124366	1
1416	chr1	166124393	1
1417	chr1	166124410	1
1418	chr1	166124424	1
1419	chr1	166124455	1
1420	chr1	166124472	1
1421	chr1	166124538	1
1422	chr1	166124646	1
1423	chr1	166124681	1
1424	chr1	166124763	1
1425	chr1	166124793	1
1426	chr1	166124870	1
1427	chr1	136693470	1
1428	chr1	136693535	1
1429	chr1	136693586	1
1430	chr1	136693626	1
1431	chr1	136693716	1
1432	chr1	136694045	1
1433	chr1	136694061	1
1434	chr1	136694097	1
1435	chr1	136694113	1
1436	chr1	136694425	1
1437	chr1	136694476	1
1438	chr1	136694488	1
1439	chr1	136694560	1
1440	chr1	136694842	1
1441	chr1	136694865	1
1442	chr1	136694884	1
1443	chr1	136694957	1
1444	chr1	136694990	1
1445	chr1	136695055	1
1446	chr1	136695117	1
1447	chr1	136695175	1
1448	chr1	136695181	1
1449	chr1	136695273	1
