# Supplementary material for: cuRRBS: simple and robust evaluation of enzyme combinations for reduced representation approaches
Source: Nucleic Acids Res. 2017 Sep 19;45(20):11559–69. doi: 10.1093/nar/gkx814 (PMC5714207; doi:10.1093/nar/gkx814)
Supplement: Supplementary Data [file gkx814_supp.zip › nar-02012-n-2017-File012.csv]

Site_ID	Chr	Coordinate	Weight
1	chr8	51734210	1
2	chr8	51734326	1
3	chr8	51734428	1
4	chr8	51734464	1
5	chr8	51734625	1
6	chr8	51734630	1
7	chr8	51734690	1
8	chr8	51734715	1
9	chr8	51734723	1
10	chr8	51734730	1
11	chr8	51734749	1
12	chr8	51734756	1
13	chr8	51734823	1
14	chr8	51734840	1
15	chr8	51734860	1
16	chr8	51734921	1
17	chr8	51734958	1
18	chr8	51735037	1
19	chr8	51735050	1
20	chr8	51735111	1
21	chr8	51735161	1
22	chr8	51735193	1
23	chr8	51735273	1
24	chr8	51735290	1
25	chr8	51735292	1
26	chr8	51735296	1
27	chr8	51735312	1
28	chr8	51735315	1
29	chr8	51735333	1
30	chr7	21713023	1
31	chr7	21713423	1
32	chr7	21713602	1
33	chr7	21713686	1
34	chr7	21713762	1
35	chr7	21713958	1
36	chr7	21714099	1
37	chr7	21714170	1
38	chr7	21714291	1
39	chr7	21714318	1
40	chr7	21714325	1
41	chr7	21714406	1
42	chr7	21714470	1
43	chr7	21714715	1
44	chr7	21714780	1
45	chr7	21714852	1
46	chr7	21714984	1
47	chr7	21714987	1
48	chr7	21715191	1
49	chr7	21715428	1
50	chr7	21715524	1
51	chr7	21715752	1
52	chr7	21715933	1
53	chr7	21716070	1
54	chr7	21716144	1
55	chr7	21716151	1
56	chr7	21716721	1
57	chr7	21716756	1
58	chr7	21716796	1
59	chr7	21716946	1
60	chr7	21716992	1
61	chr7	21717056	1
62	chr7	21717082	1
63	chr7	21717538	1
64	chr7	21718120	1
65	chr7	21718201	1
66	chr7	21718230	1
67	chr7	21718240	1
68	chr7	21718268	1
69	chr7	21718640	1
70	chr7	21719178	1
71	chr7	21719440	1
72	chr7	21719528	1
73	chr7	21719539	1
74	chr7	21719586	1
75	chr7	21719765	1
76	chr7	21719768	1
77	chr7	21719795	1
78	chr7	21719877	1
79	chr7	21719958	1
80	chr7	21719974	1
81	chr7	21720060	1
82	chr7	21720063	1
83	chr7	21720093	1
84	chr7	21720117	1
85	chr7	21720149	1
86	chr7	21720158	1
87	chr7	21720225	1
88	chr7	21720349	1
89	chr7	21720501	1
90	chr7	21720544	1
91	chr7	21720547	1
92	chr7	21720558	1
93	chr7	21720567	1
94	chr7	21720581	1
95	chr7	21720809	1
96	chr7	21720817	1
97	chr7	21720962	1
98	chr7	21721320	1
99	chr7	21721490	1
100	chr7	21721972	1
101	chr7	21722316	1
102	chr7	21722355	1
103	chr7	21722367	1
104	chr7	21722404	1
105	chr7	21722410	1
106	chr7	21722436	1
107	chr7	21722441	1
108	chr7	21722446	1
109	chr7	21722466	1
110	chr7	21722510	1
111	chr7	21722557	1
112	chr7	21722583	1
113	chr7	21722614	1
114	chr7	21722624	1
115	chr7	21722629	1
116	chr7	21722770	1
117	chr7	21722776	1
118	chr7	21722820	1
119	chr7	21722872	1
120	chr7	21722902	1
121	chr7	21722920	1
122	chr7	21722945	1
123	chr7	21722993	1
124	chr7	21723269	1
125	chr7	21723316	1
126	chr7	21723325	1
127	chr7	21723378	1
128	chr7	21723487	1
129	chr7	21723568	1
130	chr7	21723772	1
131	chr7	21723774	1
132	chr7	21724230	1
133	chr7	21724390	1
134	chr7	21724412	1
135	chr7	21724450	1
136	chr7	21724549	1
137	chr7	21724570	1
138	chr7	21724651	1
139	chr7	21724677	1
140	chr7	21724757	1
141	chr7	21724809	1
142	chr7	21724965	1
143	chr7	21724980	1
144	chr7	21724990	1
145	chr7	21724993	1
146	chr7	21725106	1
147	chr7	21725115	1
148	chr7	21725213	1
149	chr7	21725430	1
150	chr7	21725529	1
151	chr7	21725551	1
152	chr7	21725611	1
153	chr7	21725700	1
154	chr7	21725837	1
155	chr7	21725986	1
156	chr7	21725990	1
157	chr7	21726125	1
158	chr7	21726225	1
159	chr7	21726371	1
160	chr7	21726389	1
161	chr7	21726587	1
162	chr7	21726672	1
163	chr7	21726813	1
164	chr7	21727073	1
165	chr7	21727112	1
166	chr7	21727140	1
167	chr7	21727190	1
168	chr7	21727309	1
169	chr7	21727557	1
170	chr7	21727576	1
171	chr7	21727640	1
172	chr7	21727813	1
173	chr7	21727999	1
174	chr7	21728015	1
175	chr7	21728092	1
176	chr7	21728121	1
177	chr7	21728140	1
178	chr7	21728145	1
179	chr7	21728168	1
180	chr7	21728215	1
181	chr7	21728283	1
182	chr7	21728432	1
183	chr7	21728445	1
184	chr7	21728492	1
185	chr7	21728508	1
186	chr7	21728752	1
187	chr7	21728781	1
188	chr7	21728854	1
189	chr7	21728971	1
190	chr7	21729004	1
191	chr7	21729015	1
192	chr7	21729056	1
193	chr7	21729097	1
194	chr7	21729110	1
195	chr7	21729120	1
196	chr7	21729210	1
197	chr7	21729235	1
198	chr7	21729250	1
199	chr7	21729366	1
200	chr7	21729471	1
201	chr7	21729526	1
202	chr7	21729540	1
203	chr7	21729557	1
204	chr7	21729570	1
205	chr7	21729634	1
206	chr7	21729665	1
207	chr7	21729710	1
208	chr7	21729723	1
209	chr7	21729744	1
210	chr7	21729840	1
211	chr7	21729849	1
212	chr7	21729859	1
213	chr7	21729899	1
214	chr7	21729927	1
215	chr7	21729931	1
216	chr7	21729989	1
217	chr7	21729991	1
218	chr7	21730018	1
219	chr7	21730052	1
220	chr7	21730086	1
221	chr7	21730110	1
222	chr7	21730137	1
223	chr7	21730144	1
224	chr7	21730151	1
225	chr7	21730156	1
226	chr7	21730163	1
227	chr7	21730206	1
228	chr7	21730215	1
229	chr7	21730218	1
230	chr7	21730232	1
231	chr7	21730245	1
232	chr7	21730248	1
233	chr7	21730263	1
234	chr7	21730271	1
235	chr7	21730283	1
236	chr7	21730351	1
237	chr7	21730356	1
238	chr7	21730361	1
239	chr7	21730405	1
240	chr7	21730430	1
241	chr7	21730450	1
242	chr7	21730472	1
243	chr7	21730498	1
244	chr7	21730529	1
245	chr7	21730539	1
246	chr7	21730544	1
247	chr7	21731314	1
248	chr7	21731363	1
249	chr7	21731471	1
250	chr7	21731960	1
251	chr7	21732067	1
252	chr7	21732734	1
253	chr7	21733235	1
254	chr7	21733336	1
255	chr7	21733595	1
256	chr7	21733651	1
257	chr7	21733694	1
258	chr7	21733732	1
259	chr7	21733893	1
260	chr7	21734080	1
261	chr7	21734101	1
262	chr7	21734158	1
263	chr7	21734180	1
264	chr7	21734212	1
265	chr7	21734579	1
266	chr7	21734849	1
267	chr7	21735798	1
268	chr7	21735845	1
269	chr7	21735938	1
270	chr7	21736124	1
271	chr7	21736961	1
272	chr7	21737098	1
273	chr7	21737112	1
274	chr7	21737225	1
275	chr7	21737264	1
276	chr7	21737343	1
277	chr7	21737483	1
278	chr7	21737526	1
279	chr7	21737918	1
280	chr7	21738012	1
281	chr1	82501365	1
282	chr1	82501385	1
283	chr1	82501392	1
284	chr1	82501397	1
285	chr1	82501409	1
286	chr1	82501418	1
287	chr1	82501453	1
288	chr1	82501458	1
289	chr1	82501460	1
290	chr1	82501476	1
291	chr1	82501537	1
292	chr1	82501563	1
293	chr1	82501912	1
294	chr1	82501945	1
295	chr1	82501958	1
296	chr1	82502101	1
297	chr1	82502108	1
298	chr1	82502142	1
299	chr1	82502155	1
300	chr1	82502164	1
301	chr1	82502173	1
302	chr1	82502180	1
303	chr1	82502187	1
304	chr1	82502198	1
305	chr1	82502213	1
306	chr1	82502228	1
307	chr1	82502240	1
308	chr1	82502255	1
309	chr1	82502270	1
310	chr1	82502285	1
311	chr1	82502338	1
312	chr1	82502354	1
313	chr1	82502364	1
314	chr1	82502372	1
315	chr1	82502377	1
316	chr1	82502408	1
317	chr1	82502413	1
318	chr1	82502418	1
319	chr3	84359668	1
320	chr3	84359673	1
321	chr3	84359754	1
322	chr3	84359796	1
323	chr3	84359825	1
324	chr3	84359844	1
325	chr3	84359871	1
326	chr3	84359935	1
327	chr3	84360120	1
328	chr3	84360122	1
329	chr3	84360150	1
330	chr3	84360266	1
331	chr3	84360548	1
332	chr3	84360569	1
333	chr3	84360585	1
334	chr3	84360608	1
335	chr3	84360628	1
336	chr3	84360667	1
337	chr3	84360756	1
338	chr3	84360832	1
339	chr3	84360840	1
340	chr3	84360900	1
341	chr3	84360916	1
342	chr3	84360976	1
343	chr3	84360981	1
344	chr3	84360985	1
345	chr3	84361040	1
346	chr3	84361051	1
347	chr3	84361077	1
348	chr3	84361182	1
349	chr3	84361291	1
350	chr3	84361298	1
351	chr3	84361300	1
352	chr3	84361369	1
353	chr3	84361396	1
354	chr3	84361402	1
355	chr3	84361416	1
356	chr3	84361458	1
357	chr3	84361997	1
358	chr3	84362024	1
359	chr3	84362147	1
360	chr3	84362238	1
361	chr3	84362251	1
362	chr3	84362381	1
363	chr3	84362899	1
364	chr3	84362909	1
365	chr3	84363169	1
366	chr3	84363186	1
367	chr3	84363340	1
368	chr3	84363401	1
369	chr3	84363458	1
370	chr3	84363469	1
371	chr3	84363583	1
372	chr3	84363627	1
373	chr3	84363784	1
374	chr3	84363882	1
375	chr3	84363886	1
376	chr3	84363908	1
377	chr3	84363935	1
378	chr3	84363941	1
379	chr3	84363976	1
380	chr3	84363982	1
381	chr3	84363987	1
382	chr3	84364018	1
383	chr3	84364052	1
384	chr3	84364082	1
385	chr3	84364090	1
386	chr3	84364098	1
387	chr3	84364169	1
388	chr3	84364278	1
389	chr3	84364319	1
390	chr3	84364345	1
391	chr3	84364382	1
392	chr3	84364435	1
393	chr3	84364439	1
394	chr3	84364461	1
395	chr3	84364486	1
396	chr3	84364514	1
397	chr3	84364610	1
398	chr3	84364618	1
399	chr3	84364639	1
400	chr3	84364708	1
401	chr3	84364758	1
402	chr3	84364766	1
403	chr3	84364774	1
404	chr3	84364788	1
405	chr3	84364798	1
406	chr3	84364836	1
407	chr3	84364849	1
408	chr3	84364867	1
409	chr3	84364884	1
410	chr3	84364900	1
411	chr3	84364926	1
412	chr3	84364934	1
413	chr3	84364939	1
414	chr3	84364944	1
415	chr3	84364965	1
416	chr3	84364975	1
417	chr3	84364980	1
418	chr3	84364988	1
419	chr3	84364998	1
420	chr3	84365014	1
421	chr3	84365048	1
422	chr3	84365067	1
423	chr3	84365082	1
424	chr3	84365097	1
425	chr3	84365112	1
426	chr3	84365124	1
427	chr3	84365139	1
428	chr3	84365151	1
429	chr3	84365166	1
430	chr3	84365177	1
431	chr3	84365184	1
432	chr3	84365191	1
433	chr3	84365200	1
434	chr3	84365209	1
435	chr3	84365222	1
436	chr3	84365229	1
437	chr3	84365246	1
438	chr3	84365256	1
439	chr3	84365263	1
440	chr3	84365398	1
441	chr3	84365419	1
442	chr3	84365426	1
443	chr3	84365505	1
444	chr3	84365582	1
445	chr6	147893944	1
446	chr6	147893983	1
447	chr6	147894005	1
448	chr6	147894044	1
449	chr6	147894079	1
450	chr6	147894083	1
451	chr6	147894091	1
452	chr6	147894110	1
453	chr6	147894117	1
454	chr6	147894122	1
455	chr6	147894128	1
456	chr6	147894148	1
457	chr6	147894154	1
458	chr6	147894157	1
459	chr6	147894192	1
460	chr6	147894197	1
461	chr6	147894199	1
462	chr6	147894215	1
463	chr6	147894276	1
464	chr6	147894302	1
465	chr6	147894491	1
466	chr6	147894647	1
467	chr6	147894654	1
468	chr6	147894675	1
469	chr2	3485208	1
470	chr2	3485268	1
471	chr2	3485284	1
472	chr2	3485344	1
473	chr2	3485349	1
474	chr2	3485353	1
475	chr2	3485408	1
476	chr2	3485419	1
477	chr2	3485445	1
478	chr2	3485550	1
479	chr2	3485659	1
480	chr2	3485666	1
481	chr2	3485668	1
482	chr2	3485737	1
483	chr2	3485764	1
484	chr2	3485770	1
485	chr2	3485784	1
486	chr2	3485826	1
487	chr2	3486365	1
488	chr2	3486515	1
489	chr2	3486606	1
490	chr2	3486619	1
491	chr2	3487178	1
492	chr2	3487228	1
493	chr2	3487236	1
494	chr2	3487244	1
495	chr2	3487253	1
496	chr2	3487272	1
497	chr2	3487306	1
498	chr2	3487330	1
499	chr2	3487354	1
500	chr2	3487396	1
501	chr2	3487404	1
502	chr2	3487409	1
503	chr2	3487414	1
504	chr12	93538730	1
505	chr12	93538742	1
506	chr12	93538747	1
507	chr12	93538779	1
508	chr12	93538813	1
509	chr12	93538821	1
510	chr12	93538852	1
511	chr12	93538860	1
512	chr12	93538862	1
513	chr12	93538878	1
514	chr12	93538888	1
515	chr12	93538897	1
516	chr12	93538920	1
517	chr12	93538931	1
518	chr12	93538939	1
519	chr12	93538946	1
520	chr12	93538951	1
521	chr12	93539025	1
522	chr12	93539047	1
523	chr12	93539092	1
524	chr12	93539098	1
525	chr12	93539142	1
526	chr12	93539155	1
527	chr12	93539194	1
528	chr12	93539381	1
529	chr12	93539472	1
530	chr11	12956146	1
531	chr11	12956153	1
532	chr11	12956155	1
533	chr11	12956224	1
534	chr11	12956251	1
535	chr11	12956257	1
536	chr11	12956271	1
537	chr11	12956313	1
538	chr11	12956852	1
539	chr11	12956879	1
540	chr11	12957002	1
541	chr11	12957093	1
542	chr11	12957106	1
543	chr11	12957666	1
544	chr11	12957716	1
545	chr11	12957724	1
546	chr11	12957732	1
547	chr11	12957741	1
548	chr11	12957760	1
549	chr11	12957794	1
550	chr11	12957818	1
551	chr11	12957909	1
552	chr11	12957914	1
553	chr11	12957922	1
554	chr11	12957932	1
555	chr11	12957982	1
556	chr11	12958001	1
557	chr11	12958016	1
558	chr11	12958031	1
559	chr11	12958042	1
560	chr11	12958049	1
561	chr11	12958057	1
562	chr11	12958064	1
563	chr11	12958071	1
564	chr11	12958080	1
565	chr11	12958089	1
566	chr11	12958108	1
567	chr11	12958142	1
568	chr11	12958149	1
569	chr11	12958284	1
570	chr11	12958305	1
571	chr11	12958312	1
572	chr11	12958391	1
573	chr11	12958427	1
574	chr11	12958456	1
575	chr11	12958606	1
576	chr11	12958633	1
577	chr11	12958666	1
578	chr11	12958682	1
579	chr11	12958685	1
580	chr11	12958712	1
581	chr11	12958745	1
582	chr11	12958767	1
583	chr11	12958802	1
584	chr11	12958810	1
585	chr11	12958823	1
586	chr11	12958828	1
587	chr11	12958838	1
588	chr11	12958843	1
589	chr11	12958850	1
590	chr11	12958867	1
591	chr1	149506616	1
592	chr1	149506619	1
593	chr1	149506631	1
594	chr1	149506798	1
595	chr1	149506803	1
596	chr1	149506884	1
597	chr1	149506926	1
598	chr1	149506955	1
599	chr1	149506974	1
600	chr1	149507001	1
601	chr1	149507065	1
602	chr1	149507237	1
603	chr1	149507250	1
604	chr1	149507252	1
605	chr1	149507280	1
606	chr1	149507396	1
607	chr1	149507678	1
608	chr1	149507699	1
609	chr1	149507715	1
610	chr1	149507738	1
611	chr1	149507758	1
612	chr1	149507797	1
613	chr1	149507886	1
614	chr1	149507962	1
615	chr1	149507970	1
616	chr1	149508030	1
617	chr1	149508046	1
618	chr1	149508106	1
619	chr1	149508111	1
620	chr1	149508115	1
621	chr1	149508147	1
622	chr1	149508170	1
623	chr1	149508181	1
624	chr1	149508207	1
625	chr1	149508305	1
626	chr1	149508312	1
627	chr1	149508421	1
628	chr1	149508428	1
629	chr1	149508430	1
630	chr1	149508499	1
631	chr1	149508526	1
632	chr1	149508532	1
633	chr1	149508546	1
634	chr1	149508588	1
635	chr1	149509127	1
636	chr1	149509154	1
637	chr1	149509277	1
638	chr1	149509368	1
639	chr1	149509381	1
640	chr1	149509511	1
641	chr1	149510028	1
642	chr1	149510038	1
643	chr1	149510298	1
644	chr1	149510315	1
645	chr1	149510530	1
646	chr1	149510587	1
647	chr1	149510598	1
648	chr1	149510712	1
649	chr1	149510756	1
650	chr1	149510913	1
651	chr1	149511011	1
652	chr1	149511015	1
653	chr1	149511037	1
654	chr1	149511064	1
655	chr1	149511070	1
656	chr1	149511105	1
657	chr1	149511111	1
658	chr1	149511116	1
659	chr1	149511147	1
660	chr1	149511181	1
661	chr1	149511211	1
662	chr1	149511219	1
663	chr1	149511227	1
664	chr1	149511298	1
665	chr1	149511407	1
666	chr1	149511448	1
667	chr1	149511474	1
668	chr1	149511511	1
669	chr1	149511564	1
670	chr1	149511568	1
671	chr1	149511590	1
672	chr1	149511615	1
673	chr1	149511643	1
674	chr1	149511739	1
675	chr1	149511747	1
676	chr1	149511768	1
677	chr1	149511837	1
678	chr1	149511887	1
679	chr1	149511895	1
680	chr1	149511903	1
681	chr1	149511917	1
682	chr1	149511927	1
683	chr1	149511965	1
684	chr1	149511978	1
685	chr1	149511996	1
686	chr1	149512013	1
687	chr1	149512029	1
688	chr1	149512055	1
689	chr1	149512063	1
690	chr1	149512068	1
691	chr1	149512073	1
692	chr1	149512094	1
693	chr1	149512104	1
694	chr1	149512109	1
695	chr1	149512117	1
696	chr1	149512127	1
697	chr1	149512177	1
698	chr1	149512196	1
699	chr1	149512211	1
700	chr1	149512226	1
701	chr1	149512238	1
702	chr1	149512253	1
703	chr1	149512265	1
704	chr1	149512280	1
705	chr1	149512292	1
706	chr1	149512307	1
707	chr1	149512318	1
708	chr1	149512325	1
709	chr1	149512332	1
710	chr1	149512341	1
711	chr1	149512350	1
712	chr1	149512363	1
713	chr1	149512370	1
714	chr1	149512387	1
715	chr1	149512397	1
716	chr1	149512404	1
717	chr1	149512539	1
718	chr1	149512560	1
719	chr1	149512567	1
720	chr1	149512646	1
721	chr1	149512723	1
722	chr1	149512863	1
723	chr1	149512924	1
724	chr1	149512940	1
725	chr1	149512943	1
726	chr1	149512970	1
727	chr8	60685785	1
728	chr8	60685792	1
729	chr8	60685797	1
730	chr8	60685809	1
731	chr8	60685818	1
732	chr8	60685853	1
733	chr8	60685858	1
734	chr8	60685860	1
735	chr8	60685876	1
736	chr8	60685937	1
737	chr8	60685963	1
738	chr8	60686122	1
739	chr8	60686241	1
740	chr8	60686327	1
741	chr8	60686360	1
742	chr8	60686373	1
743	chr8	60686516	1
744	chr8	60686523	1
745	chr8	60686557	1
746	chr8	60686570	1
747	chr8	60686579	1
748	chr8	60686588	1
749	chr8	60686595	1
750	chr8	60686602	1
751	chr8	60686613	1
752	chr8	60686628	1
753	chr8	60686643	1
754	chr8	60686712	1
755	chr8	60686722	1
756	chr8	60686730	1
757	chr8	60686735	1
758	chr8	60686763	1
759	chr8	60686766	1
760	chr8	60686771	1
761	chr8	60686776	1
762	chr8	60686784	1
763	chr8	60686826	1
764	chr8	60686829	1
765	chr8	60686861	1
766	chr8	60686874	1
767	chr8	60686936	1
768	chr8	60686944	1
769	chr8	60686952	1
770	chr8	60687002	1
771	chr8	60687071	1
772	chr8	60687092	1
773	chr8	60687100	1
774	chr8	60687196	1
775	chr8	60687224	1
776	chr8	60687271	1
777	chr8	60687275	1
778	chr8	60687328	1
779	chr8	60687365	1
780	chr8	60687369	1
781	chr8	60687391	1
782	chr8	60687432	1
783	chr8	60687541	1
784	chr8	60687612	1
785	chr8	60687620	1
786	chr8	60687628	1
787	chr8	60687658	1
788	chr8	60687692	1
789	chr8	60687723	1
790	chr8	60687728	1
791	chr8	60687734	1
792	chr8	60687769	1
793	chr8	60687802	1
794	chr8	60687824	1
795	chr8	60687828	1
796	chr8	60687926	1
797	chr8	60688083	1
798	chr8	60688097	1
799	chr8	60688127	1
800	chr8	60688252	1
801	chr8	60688309	1
802	chr8	60688370	1
803	chr8	60688378	1
804	chr8	60688524	1
805	chr8	60688541	1
806	chr8	60688801	1
807	chr8	60688811	1
808	chr8	60689329	1
809	chr8	60689459	1
810	chr8	60689472	1
811	chr8	60689563	1
812	chr8	60689654	1
813	chr8	60689686	1
814	chr8	60690252	1
815	chr8	60690294	1
816	chr8	60690308	1
817	chr8	60690314	1
818	chr8	60690341	1
819	chr8	60690410	1
820	chr8	60690412	1
821	chr8	60690419	1
822	chr8	60690528	1
823	chr8	60690535	1
824	chr8	60690633	1
825	chr8	60690659	1
826	chr8	60690725	1
827	chr8	60690729	1
828	chr8	60690734	1
829	chr8	60690794	1
830	chr8	60690870	1
831	chr8	60690878	1
832	chr8	60690954	1
833	chr8	60690984	1
834	chr8	60691043	1
835	chr8	60691082	1
836	chr8	60691102	1
837	chr8	60691125	1
838	chr8	60691141	1
839	chr8	60691162	1
840	chr8	60691444	1
841	chr5	21102010	1
842	chr5	21102038	1
843	chr5	21102041	1
844	chr5	21102046	1
845	chr5	21102051	1
846	chr5	21102104	1
847	chr5	21102125	1
848	chr5	21102136	1
849	chr5	21102149	1
850	chr5	21102211	1
851	chr5	21102219	1
852	chr5	21102227	1
853	chr5	21102277	1
854	chr5	21102346	1
855	chr5	21102367	1
856	chr5	21102375	1
857	chr5	21102471	1
858	chr5	21102497	1
859	chr5	21102499	1
860	chr5	21102546	1
861	chr5	21102550	1
862	chr5	21102603	1
863	chr5	21102640	1
864	chr5	21102644	1
865	chr5	21102666	1
866	chr5	21102707	1
867	chr5	21102806	1
868	chr5	21102816	1
869	chr5	21102887	1
870	chr5	21102895	1
871	chr5	21102903	1
872	chr5	21102933	1
873	chr5	21102967	1
874	chr5	21102998	1
875	chr5	21103003	1
876	chr5	21103009	1
877	chr5	21103044	1
878	chr5	21103077	1
879	chr5	21103099	1
880	chr5	21103103	1
881	chr5	21103201	1
882	chr5	21103372	1
883	chr5	21103402	1
884	chr5	21103516	1
885	chr5	21103527	1
886	chr5	21103584	1
887	chr5	21103645	1
888	chr5	21103653	1
889	chr5	21103799	1
890	chr5	21103816	1
891	chr5	21103835	1
892	chr5	21104076	1
893	chr5	21104086	1
894	chr5	21104604	1
895	chr5	21104734	1
896	chr5	21104747	1
897	chr5	21104838	1
898	chr5	21104929	1
899	chr5	21104961	1
900	chr5	21105527	1
901	chr5	21105569	1
902	chr5	21105583	1
903	chr5	21105589	1
904	chr5	21105616	1
905	chr5	21105685	1
906	chr5	21105687	1
907	chr5	21105694	1
908	chr5	21105803	1
909	chr5	21105810	1
910	chr5	21105908	1
911	chr5	21105934	1
912	chr3	141151212	1
913	chr3	141151730	1
914	chr3	141151860	1
915	chr3	141151873	1
916	chr3	141151919	1
917	chr3	141151964	1
918	chr3	141152055	1
919	chr3	141152087	1
920	chr3	141152653	1
921	chr3	141152709	1
922	chr3	141152715	1
923	chr3	141152742	1
924	chr3	141152811	1
925	chr3	141152813	1
926	chr3	141152820	1
927	chr3	141152929	1
928	chr3	141152936	1
929	chr3	141153072	1
930	chr3	141153127	1
931	chr3	141153131	1
932	chr3	141153136	1
933	chr3	141153177	1
934	chr3	141153190	1
935	chr3	141153266	1
936	chr3	141153274	1
937	chr3	141153350	1
938	chr3	141153439	1
939	chr3	141153478	1
940	chr3	141153498	1
941	chr3	141153521	1
942	chr3	141153537	1
943	chr3	141153558	1
944	chr3	141153663	1
945	chr3	141153690	1
946	chr3	141153840	1
947	chr3	141153850	1
948	chr3	141153933	1
949	chr3	141153956	1
950	chr3	141153993	1
951	chr3	141153995	1
952	chr3	141154179	1
953	chr3	141154243	1
954	chr3	141154270	1
955	chr3	141154289	1
956	chr3	141154318	1
957	chr2	96194455	1
958	chr2	96194468	1
959	chr2	96194598	1
960	chr2	96195116	1
961	chr2	96195126	1
962	chr2	96195367	1
963	chr2	96195386	1
964	chr2	96195549	1
965	chr2	96195557	1
966	chr2	96195618	1
967	chr2	96195675	1
968	chr2	96195800	1
969	chr2	96195830	1
970	chr2	96195844	1
971	chr2	96196001	1
972	chr2	96196099	1
973	chr2	96196103	1
974	chr2	96196152	1
975	chr2	96196158	1
976	chr2	96196193	1
977	chr2	96196199	1
978	chr2	96196204	1
979	chr2	96196235	1
980	chr2	96196299	1
981	chr2	96196307	1
982	chr2	96196315	1
983	chr2	96196386	1
984	chr2	96196495	1
985	chr2	96196536	1
986	chr2	96196562	1
987	chr2	96196599	1
988	chr2	96196652	1
989	chr2	96196656	1
990	chr2	96196703	1
991	chr2	96196705	1
992	chr2	96196731	1
993	chr2	96196827	1
994	chr2	96196835	1
995	chr2	96196856	1
996	chr2	96196925	1
997	chr2	96196975	1
998	chr2	96196983	1
999	chr2	96196991	1
1000	chr2	96197053	1
1001	chr2	96197066	1
1002	chr2	96197098	1
1003	chr2	96197101	1
1004	chr2	96197151	1
1005	chr2	96197156	1
1006	chr2	96197161	1
1007	chr2	96197164	1
1008	chr2	96197192	1
1009	chr2	96197197	1
1010	chr2	96197205	1
1011	chr2	96197215	1
1012	chr2	96197284	1
1013	chr2	96197299	1
1014	chr2	96197314	1
1015	chr2	96197325	1
1016	chr2	96197332	1
1017	chr2	96197348	1
1018	chr2	96197357	1
1019	chr2	96197370	1
1020	chr2	96197404	1
1021	chr2	96197411	1
1022	chr2	96197554	1
1023	chr2	96197567	1
1024	chr2	96197600	1
1025	chr2	96197686	1
1026	chr16	81071797	1
1027	chr16	81071802	1
1028	chr16	81071810	1
1029	chr16	81071814	1
1030	chr16	81071844	1
1031	chr16	81071848	1
1032	chr16	81071853	1
1033	chr16	81071879	1
1034	chr16	81071887	1
1035	chr16	81071911	1
1036	chr16	81071930	1
1037	chr16	81071943	1
1038	chr16	81071960	1
1039	chr16	81071977	1
1040	chr16	81071992	1
1041	chr16	81072092	1
1042	chr16	81072127	1
1043	chr16	81072131	1
1044	chr16	81072139	1
1045	chr16	81072141	1
1046	chr16	81072161	1
1047	chr16	81072168	1
1048	chr16	81072173	1
1049	chr16	81072186	1
1050	chr16	81072195	1
1051	chr16	81072230	1
1052	chr16	81072237	1
1053	chr16	81072253	1
1054	chr14	44674487	1
1055	chr14	44674512	1
1056	chr14	44674588	1
1057	chr14	44674663	1
1058	chr14	44674668	1
1059	chr14	44674720	1
1060	chr14	44674779	1
1061	chr14	44674802	1
1062	chr14	44674828	1
1063	chr14	44674909	1
1064	chr14	44674930	1
1065	chr14	44675029	1
1066	chr14	44675089	1
1067	chr14	44675158	1
1068	chr14	44675248	1
1069	chr14	44675468	1
1070	chr14	44675704	1
1071	chr14	44675719	1
1072	chr14	44675728	1
1073	chr14	44675744	1
1074	chr14	44675776	1
1075	chr14	44675808	1
1076	chr14	44675859	1
1077	chr14	44675873	1
1078	chr14	44675986	1
1079	chr14	44675999	1
1080	chr14	44676162	1
1081	chr14	44676188	1
1082	chr14	44676192	1
1083	chr14	44676209	1
1084	chr14	44676306	1
1085	chr14	44676373	1
1086	chr14	44676411	1
1087	chr1	13551715	1
1088	chr1	13551722	1
1089	chr1	13551733	1
1090	chr1	13551748	1
1091	chr1	13551763	1
1092	chr1	13551778	1
1093	chr1	13551793	1
1094	chr1	13551846	1
1095	chr1	13551872	1
1096	chr1	13551880	1
1097	chr1	13551895	1
1098	chr1	13551916	1
1099	chr1	13551921	1
1100	chr1	13551926	1
1101	chr1	13551934	1
1102	chr1	13551979	1
1103	chr1	13552000	1
1104	chr1	13552011	1
1105	chr1	13552024	1
1106	chr1	13552062	1
1107	chr1	13552094	1
1108	chr1	13552102	1
1109	chr1	13552152	1
1110	chr1	13552221	1
1111	chr1	13552242	1
1112	chr1	13552250	1
1113	chr1	13552285	1
1114	chr1	13552346	1
1115	chr1	13552372	1
1116	chr1	13552421	1
1117	chr1	13552478	1
1118	chr1	13552515	1
1119	chr1	13552541	1
1120	chr1	13552681	1
1121	chr1	13552691	1
1122	chr1	13552762	1
1123	chr1	13552770	1
1124	chr1	13552778	1
1125	chr1	13552808	1
1126	chr1	13552842	1
1127	chr1	13552873	1
1128	chr1	13552878	1
1129	chr1	13552884	1
1130	chr1	13552919	1
1131	chr1	13552952	1
1132	chr1	13552974	1
1133	chr1	13552978	1
1134	chr1	13553076	1
1135	chr1	13553233	1
1136	chr1	13553247	1
1137	chr1	13553277	1
1138	chr1	13553402	1
1139	chr1	13553459	1
1140	chr1	13553520	1
1141	chr1	13553528	1
1142	chr1	13553691	1
1143	chr1	13553951	1
1144	chr1	13553961	1
1145	chr1	13554212	1
1146	chr1	13554388	1
1147	chr1	13554479	1
1148	chr17	91835656	1
1149	chr17	91835669	1
1150	chr17	91835701	1
1151	chr17	91835704	1
1152	chr17	91835746	1
1153	chr17	91835754	1
1154	chr17	91835759	1
1155	chr17	91835764	1
1156	chr17	91835767	1
1157	chr17	91835795	1
1158	chr17	91835800	1
1159	chr17	91835808	1
1160	chr17	91835818	1
1161	chr17	91835887	1
1162	chr17	91835902	1
1163	chr17	91835917	1
1164	chr17	91835928	1
1165	chr17	91835935	1
1166	chr17	91835942	1
1167	chr17	91835951	1
1168	chr17	91835960	1
1169	chr17	91835973	1
1170	chr17	91836007	1
1171	chr17	91836014	1
1172	chr17	91836157	1
1173	chr17	91836170	1
1174	chr17	91836203	1
1175	chr17	91836289	1
1176	chr17	91836366	1
1177	chr17	91836555	1
1178	chr17	91836581	1
1179	chr17	91836642	1
1180	chr17	91836658	1
1181	chr17	91836660	1
1182	chr17	91836700	1
1183	chr17	91836709	1
1184	chr17	91836721	1
1185	chr17	91836726	1
1186	chr17	91836733	1
1187	chr17	91836752	1
1188	chr17	91836754	1
1189	chr17	91836762	1
1190	chr17	91836766	1
1191	chr17	91836781	1
1192	chr17	91836801	1
1193	chr17	91836856	1
1194	chr17	91836864	1
1195	chr3	156257189	1
1196	chr3	156257219	1
1197	chr3	156257223	1
1198	chr3	156257231	1
1199	chr3	156257236	1
1200	chr3	156257273	1
1201	chr3	156257282	1
1202	chr3	156257321	1
1203	chr3	156257334	1
1204	chr3	156257337	1
1205	chr3	156257347	1
1206	chr3	156257349	1
1207	chr3	156257515	1
1208	chr3	156257520	1
1209	chr3	156257602	1
1210	chr3	156257631	1
1211	chr3	156257644	1
1212	chr3	156257673	1
1213	chr3	156257719	1
1214	chr3	156257777	1
1215	chr3	156257961	1
1216	chr3	156257963	1
1217	chr3	156257991	1
1218	chr3	156258107	1
1219	chr3	156258389	1
1220	chr3	156258410	1
1221	chr3	156258426	1
1222	chr3	156258449	1
1223	chr3	156258469	1
1224	chr3	156258580	1
1225	chr3	156258671	1
1226	chr3	156258684	1
1227	chr3	156258814	1
1228	chr3	156259332	1
1229	chr3	156259342	1
1230	chr3	156259602	1
1231	chr3	156259619	1
1232	chr3	156259765	1
1233	chr3	156259773	1
1234	chr3	156259834	1
1235	chr3	156259891	1
1236	chr3	156260016	1
1237	chr3	156260046	1
1238	chr3	156260217	1
1239	chr3	156260315	1
1240	chr3	156260319	1
1241	chr3	156260341	1
1242	chr3	156260374	1
1243	chr3	156260409	1
1244	chr3	156260415	1
1245	chr3	156260420	1
1246	chr3	156260451	1
1247	chr3	156260485	1
1248	chr3	156260515	1
1249	chr3	156260523	1
1250	chr3	156260531	1
1251	chr3	156260602	1
1252	chr3	156260711	1
1253	chr3	156260752	1
1254	chr3	156260774	1
1255	chr3	156260778	1
1256	chr3	156260815	1
1257	chr3	156260868	1
1258	chr3	156260872	1
1259	chr3	156260919	1
1260	chr3	156260921	1
1261	chr3	156260947	1
1262	chr3	156261043	1
1263	chr3	156261051	1
1264	chr3	156261072	1
1265	chr3	156261141	1
1266	chr3	156261191	1
1267	chrX	54552232	1
1268	chrX	54552309	1
1269	chrX	54552323	1
1270	chrX	54552328	1
1271	chrX	54552498	1
1272	chrX	54552556	1
1273	chrX	54552737	1
1274	chrX	54552875	1
1275	chrX	54552956	1
1276	chrX	54552987	1
1277	chrX	54553526	1
1278	chrX	54553601	1
1279	chrX	54553751	1
1280	chrX	54553797	1
1281	chrX	54554573	1
1282	chrX	54554729	1
1283	chrX	54555295	1
1284	chrX	54555458	1
1285	chrX	54556369	1
1286	chrX	54556616	1
1287	chrX	54556944	1
1288	chrX	54557163	1
1289	chrX	54557983	1
1290	chrX	54558066	1
1291	chrX	54558192	1
1292	chrX	54558371	1
1293	chrX	54559328	1
1294	chrX	54559335	1
1295	chrX	54559379	1
1296	chrX	54559709	1
1297	chrX	54559829	1
1298	chrX	54559965	1
1299	chrX	54560145	1
1300	chrX	54560203	1
1301	chrX	54560373	1
1302	chrX	54560378	1
1303	chrX	54560694	1
1304	chrX	54560853	1
1305	chrX	54560988	1
1306	chrX	54561596	1
1307	chrX	54561661	1
1308	chrX	54561994	1
1309	chrX	54562072	1
1310	chrX	54562111	1
1311	chrX	54562455	1
1312	chrX	54562532	1
1313	chrX	54562627	1
1314	chrX	54562719	1
1315	chrX	54563104	1
1316	chrX	54563201	1
1317	chrX	54563319	1
1318	chrX	54563388	1
1319	chrX	54563513	1
1320	chrX	54563697	1
1321	chrX	54563901	1
1322	chrX	54564101	1
1323	chrX	54564126	1
1324	chrX	54564150	1
1325	chrX	54564231	1
1326	chrX	54564367	1
1327	chrX	54564428	1
1328	chrX	54565022	1
1329	chrX	54565066	1
1330	chrX	54565134	1
1331	chrX	54565711	1
1332	chrX	54565880	1
1333	chrX	54565947	1
1334	chrX	54566285	1
1335	chrX	54566320	1
1336	chrX	54566522	1
1337	chrX	54566602	1
1338	chrX	54566644	1
1339	chrX	54566823	1
1340	chrX	54566925	1
1341	chrX	54566985	1
1342	chrX	54567045	1
1343	chrX	54567122	1
1344	chrX	54567168	1
1345	chrX	54567218	1
1346	chrX	54567345	1
1347	chrX	54567499	1
1348	chrX	54567508	1
1349	chrX	54567528	1
1350	chrX	54567531	1
1351	chrX	54567555	1
1352	chrX	54567723	1
1353	chrX	54567838	1
1354	chrX	54567847	1
1355	chrX	54567943	1
1356	chrX	54568080	1
1357	chrX	54568247	1
1358	chrX	54568282	1
1359	chrX	54568324	1
1360	chrX	54568493	1
1361	chrX	54568670	1
1362	chrX	54568718	1
1363	chrX	54568793	1
1364	chrX	54568813	1
1365	chrX	54568820	1
1366	chrX	54568940	1
1367	chrX	54569006	1
1368	chrX	54569313	1
1369	chrX	54569358	1
1370	chrX	54569374	1
1371	chrX	54569431	1
1372	chrX	54569472	1
1373	chrX	54571045	1
1374	chrX	54571322	1
1375	chrX	54571775	1
1376	chrX	54571936	1
1377	chrX	54572397	1
1378	chrX	54572414	1
1379	chrX	54572732	1
1380	chrX	54572765	1
1381	chrX	54573150	1
1382	chrX	54573591	1
1383	chrX	54573612	1
1384	chrX	54574175	1
1385	chrX	54574270	1
1386	chrX	54574593	1
1387	chrX	54574961	1
1388	chrX	54575223	1
1389	chrX	54576315	1
1390	chrX	54576569	1
1391	chrX	54576637	1
1392	chrX	54576665	1
1393	chrX	54576704	1
1394	chrX	54576750	1
1395	chrX	54576831	1
1396	chrX	54576881	1
1397	chrX	54576914	1
1398	chrX	54576987	1
1399	chrX	54577004	1
1400	chrX	54577037	1
1401	chrX	54577061	1
1402	chrX	54577140	1
1403	chrX	54577175	1
1404	chrX	54577237	1
1405	chrX	54577308	1
1406	chrX	54577335	1
1407	chrX	54577398	1
1408	chrX	54577564	1
1409	chrX	54577994	1
1410	chrX	54578346	1
1411	chrX	54578586	1
1412	chrX	54579784	1
1413	chrX	54579808	1
1414	chrX	54579818	1
1415	chrX	54579848	1
1416	chrX	54579874	1
1417	chrX	54579894	1
1418	chrX	54579912	1
1419	chrX	54579937	1
1420	chrX	54579969	1
1421	chrX	54580123	1
1422	chrX	54580162	1
1423	chrX	54580544	1
1424	chrX	54580604	1
1425	chrX	54580615	1
1426	chrX	54580647	1
1427	chrX	54580706	1
1428	chrX	54581285	1
1429	chrX	54581768	1
1430	chrX	54581871	1
1431	chrX	54581896	1
1432	chrX	54581961	1
1433	chrX	54582378	1
1434	chrX	54583244	1
1435	chrX	54583517	1
1436	chrX	54584534	1
1437	chrX	54585236	1
1438	chrX	54585284	1
1439	chrX	54585302	1
1440	chrX	54585372	1
1441	chrX	54585627	1
1442	chrX	54585969	1
1443	chrX	54586087	1
1444	chrX	54586109	1
1445	chrX	54586172	1
1446	chrX	54586196	1
1447	chrX	54586251	1
1448	chrX	54586488	1
1449	chrX	54586585	1
1450	chrX	54586596	1
1451	chrX	54586614	1
1452	chrX	54586707	1
1453	chrX	54586726	1
1454	chrX	54586770	1
1455	chrX	54586800	1
1456	chrX	54586889	1
1457	chrX	54586921	1
1458	chrX	54586994	1
1459	chrX	54587365	1
1460	chrX	54587522	1
1461	chrX	54587557	1
1462	chrX	54587567	1
1463	chrX	54587599	1
1464	chrX	54587621	1
1465	chrX	54587658	1
1466	chrX	54587742	1
1467	chrX	54588184	1
1468	chrX	54588489	1
1469	chrX	54588541	1
1470	chrX	54588730	1
1471	chrX	54588736	1
1472	chrX	54588810	1
1473	chrX	54588819	1
1474	chrX	54588865	1
1475	chrX	54589024	1
1476	chrX	54589089	1
1477	chrX	54589245	1
1478	chrX	54589264	1
1479	chrX	54589363	1
1480	chrX	54589457	1
1481	chrX	54589650	1
1482	chrX	54589686	1
1483	chrX	54589694	1
1484	chrX	54589699	1
1485	chrX	54589837	1
1486	chrX	54589869	1
1487	chrX	54589949	1
1488	chrX	54589983	1
1489	chrX	54590037	1
1490	chrX	54590254	1
1491	chrX	54590294	1
1492	chrX	54590299	1
1493	chrX	54590336	1
1494	chrX	54590351	1
1495	chrX	54590430	1
1496	chrX	54590442	1
1497	chrX	54590541	1
1498	chrX	54590593	1
1499	chrX	54590632	1
1500	chrX	54590785	1
1501	chrX	54590796	1
1502	chrX	54591015	1
1503	chrX	54591060	1
1504	chrX	54591132	1
1505	chrX	54591248	1
1506	chrX	54591383	1
1507	chrX	54591475	1
1508	chrX	54591477	1
1509	chrX	54591556	1
1510	chrX	54591859	1
1511	chrX	54592707	1
1512	chrX	54593333	1
1513	chrX	54593675	1
1514	chrX	54593765	1
1515	chrX	54593958	1
1516	chrX	54594317	1
1517	chrX	54595000	1
1518	chrX	54595271	1
1519	chrX	54595381	1
1520	chrX	54595610	1
1521	chrX	54596732	1
1522	chrX	54596838	1
1523	chrX	54597212	1
1524	chrX	54597254	1
1525	chrX	54597306	1
1526	chrX	54597395	1
1527	chrX	54597483	1
1528	chrX	54597542	1
1529	chrX	54597619	1
1530	chrX	54597725	1
1531	chrX	54597781	1
1532	chrX	54597893	1
1533	chrX	54598138	1
1534	chrX	54598217	1
1535	chrX	54598476	1
1536	chrX	54598592	1
1537	chrX	54599236	1
1538	chrX	54600045	1
1539	chrX	54600062	1
1540	chrX	54600522	1
1541	chrX	54600591	1
1542	chrX	54600906	1
1543	chrX	54600965	1
1544	chrX	54602278	1
1545	chrX	54602467	1
1546	chrX	54602784	1
1547	chrX	54602930	1
1548	chrX	54603126	1
1549	chrX	54603159	1
1550	chrX	54603185	1
1551	chrX	54603282	1
1552	chrX	54603770	1
1553	chrX	54604492	1
1554	chrX	54605031	1
1555	chrX	54605106	1
1556	chrX	54605256	1
1557	chrX	54605302	1
1558	chrX	54605427	1
1559	chrX	54606053	1
1560	chrX	54606132	1
1561	chrX	54606428	1
1562	chrX	54607758	1
1563	chrX	54608324	1
1564	chrX	54608949	1
1565	chrX	54609139	1
1566	chrX	54609447	1
1567	chrX	54609533	1
1568	chrX	54610041	1
1569	chrX	54610053	1
1570	chrX	54610342	1
1571	chrX	54610958	1
1572	chrX	54611087	1
1573	chrX	54611644	1
1574	chrX	54611655	1
1575	chrX	54611671	1
1576	chrX	54611683	1
1577	chrX	54611736	1
1578	chrX	54611823	1
1579	chrX	54611838	1
1580	chrX	54611862	1
1581	chrX	54611900	1
1582	chrX	54611954	1
1583	chrX	54612269	1
1584	chrX	54612340	1
1585	chrX	54612366	1
1586	chrX	54612441	1
1587	chrX	54612524	1
1588	chrX	54612582	1
1589	chrX	54612618	1
1590	chrX	54612621	1
1591	chrX	54612676	1
1592	chrX	54612754	1
1593	chrX	54612830	1
1594	chrX	54612882	1
1595	chrX	54612884	1
1596	chrX	54612932	1
1597	chrX	54613018	1
1598	chrX	54613231	1
1599	chrX	54613233	1
1600	chrX	54613288	1
1601	chrX	54613311	1
1602	chrX	54613370	1
1603	chrX	54613377	1
1604	chrX	54613480	1
1605	chrX	54613530	1
1606	chrX	54613539	1
1607	chrX	54613950	1
1608	chrX	54613956	1
1609	chrX	54613970	1
1610	chrX	54614029	1
1611	chrX	54614093	1
1612	chrX	54614143	1
1613	chrX	54614544	1
1614	chrX	54614620	1
1615	chrX	54614680	1
1616	chrX	54614720	1
1617	chrX	54614729	1
1618	chrX	54614771	1
1619	chrX	54614778	1
1620	chrX	54614788	1
1621	chrX	54614986	1
1622	chrX	54615004	1
1623	chrX	54615006	1
1624	chrX	54615092	1
1625	chrX	54615119	1
1626	chrX	54615209	1
1627	chrX	54615274	1
1628	chrX	54615431	1
1629	chrX	54615448	1
1630	chrX	54615455	1
1631	chrX	54615460	1
1632	chrX	54615513	1
1633	chrX	54615583	1
1634	chrX	54615609	1
1635	chrX	54615658	1
1636	chrX	54615680	1
1637	chrX	54615692	1
1638	chrX	54615700	1
1639	chrX	54616055	1
1640	chrX	54616327	1
1641	chrX	54616701	1
1642	chrX	54616767	1
1643	chrX	54617120	1
1644	chrX	54617148	1
1645	chrX	54617206	1
1646	chrX	54617227	1
1647	chrX	54617244	1
1648	chrX	54617309	1
1649	chrX	54617347	1
1650	chrX	54617438	1
1651	chrX	54617517	1
1652	chrX	54617521	1
1653	chrX	54617523	1
1654	chrX	54617527	1
1655	chrX	54617529	1
1656	chrX	54617531	1
1657	chrX	54617699	1
1658	chrX	54617814	1
1659	chrX	54618122	1
1660	chrX	54618485	1
1661	chrX	54618528	1
1662	chrX	54618575	1
1663	chrX	54618852	1
1664	chrX	54618992	1
1665	chrX	54619080	1
1666	chrX	54619770	1
1667	chrX	54619845	1
1668	chrX	54619995	1
1669	chrX	54620041	1
1670	chrX	54620268	1
1671	chrX	54620660	1
1672	chrX	54620757	1
1673	chrX	54620778	1
1674	chrX	54621059	1
1675	chrX	54621201	1
1676	chrX	54621786	1
1677	chrX	54621806	1
1678	chrX	54621830	1
1679	chrX	54622083	1
1680	chrX	54622113	1
1681	chrX	54622179	1
1682	chrX	54622186	1
1683	chrX	54622198	1
1684	chrX	54622225	1
1685	chrX	54622282	1
1686	chrX	54622373	1
1687	chrX	54622493	1
1688	chrX	54622527	1
1689	chrX	54622594	1
1690	chrX	54622626	1
1691	chrX	54622787	1
1692	chrX	54622851	1
1693	chrX	54623003	1
1694	chrX	54623195	1
1695	chrX	54623360	1
1696	chrX	54623401	1
1697	chrX	54623558	1
1698	chrX	54623822	1
1699	chrX	54623835	1
1700	chrX	54623871	1
1701	chrX	54624081	1
1702	chrX	54624697	1
1703	chrX	54625411	1
1704	chrX	54625430	1
1705	chrX	54625794	1
1706	chrX	54626063	1
1707	chrX	54626486	1
1708	chrX	54626665	1
1709	chrX	54627110	1
1710	chrX	54627853	1
1711	chrX	54627956	1
1712	chrX	54628004	1
1713	chrX	54628178	1
1714	chrX	54628470	1
1715	chrX	54628514	1
1716	chrX	54628632	1
1717	chrX	54628761	1
1718	chrX	54628781	1
1719	chrX	54629240	1
1720	chrX	54629310	1
1721	chrX	54629748	1
1722	chrX	54629773	1
1723	chrX	54629950	1
1724	chrX	54630229	1
1725	chrX	54630242	1
1726	chrX	54630367	1
1727	chrX	54630855	1
1728	chrX	54631189	1
1729	chrX	54631600	1
1730	chrX	54631870	1
1731	chrX	54631883	1
1732	chrX	54632229	1
1733	chrX	54632398	1
1734	chrX	54632952	1
1735	chrX	54633026	1
1736	chrX	54633259	1
1737	chrX	54634004	1
1738	chrX	54634746	1
1739	chrX	54635163	1
1740	chrX	54635556	1
1741	chrX	54635777	1
1742	chrX	54636163	1
1743	chrX	54636368	1
1744	chrX	54636594	1
1745	chrX	54636624	1
1746	chrX	54636643	1
1747	chrX	54636829	1
1748	chrX	54637020	1
1749	chrX	54637061	1
1750	chrX	54637166	1
1751	chrX	54637196	1
1752	chrX	54637295	1
1753	chrX	54637555	1
1754	chrX	54638007	1
1755	chrX	54638310	1
1756	chrX	54638720	1
1757	chrX	54638830	1
1758	chrX	54638995	1
1759	chrX	54639251	1
1760	chrX	54639483	1
1761	chrX	54639499	1
1762	chrX	54639604	1
1763	chrX	54640349	1
1764	chrX	54640371	1
1765	chrX	54640610	1
1766	chrX	54640720	1
1767	chrX	54640730	1
1768	chrX	54640829	1
1769	chrX	54640951	1
1770	chrX	54641078	1
1771	chrX	54641230	1
1772	chrX	54641332	1
1773	chrX	54641409	1
1774	chrX	54641493	1
1775	chrX	54641569	1
1776	chrX	54641765	1
1777	chrX	54642098	1
1778	chrX	54642125	1
1779	chrX	54642132	1
1780	chrX	54642213	1
1781	chrX	54642277	1
1782	chrX	54642387	1
1783	chrX	54642522	1
1784	chrX	54642659	1
1785	chrX	54642794	1
1786	chrX	54642998	1
1787	chrX	54643088	1
1788	chrX	54643235	1
1789	chrX	54643312	1
1790	chrX	54643326	1
1791	chrX	54643331	1
1792	chrX	54643501	1
1793	chrX	54643559	1
1794	chrX	54643740	1
1795	chrX	54643878	1
1796	chrX	54643959	1
1797	chrX	54643990	1
1798	chrX	54644529	1
1799	chrX	54644604	1
1800	chrX	54644754	1
1801	chrX	54644800	1
1802	chrX	54645576	1
1803	chrX	54645732	1
1804	chrX	54646298	1
1805	chrX	54646461	1
1806	chrX	54647372	1
1807	chrX	54647619	1
1808	chrX	54647947	1
1809	chrX	54648166	1
1810	chrX	54648986	1
1811	chrX	54649069	1
1812	chrX	54649195	1
1813	chrX	54649374	1
1814	chrX	54650331	1
1815	chrX	54650338	1
1816	chrX	54650382	1
1817	chrX	54650712	1
1818	chrX	54650832	1
1819	chrX	54650968	1
1820	chrX	54651148	1
1821	chr1	195321382	1
1822	chr1	195321398	1
1823	chr1	195321406	1
1824	chr1	195321419	1
1825	chr1	195321428	1
1826	chr1	195321437	1
1827	chr1	195321444	1
1828	chr1	195321451	1
1829	chr1	195321462	1
1830	chr1	195321477	1
1831	chr1	195321492	1
1832	chr1	195321507	1
1833	chr1	195321522	1
1834	chr1	195321537	1
1835	chr1	195321552	1
1836	chr1	195321621	1
1837	chr1	195321631	1
1838	chr1	195321639	1
1839	chr1	195321644	1
1840	chr1	195321654	1
1841	chr1	195321672	1
1842	chr1	195321675	1
1843	chr1	195321680	1
1844	chr1	195321685	1
1845	chr1	195321693	1
1846	chr1	195321735	1
1847	chr1	195321738	1
1848	chr1	195321783	1
1849	chr1	195321831	1
1850	chr1	195321845	1
1851	chr1	195321853	1
1852	chr1	195321861	1
1853	chr1	195321911	1
1854	chr1	195321980	1
1855	chr1	195322001	1
1856	chr1	195322009	1
1857	chr1	195322105	1
1858	chr1	195322131	1
1859	chr1	195322133	1
1860	chr1	195322180	1
1861	chr1	195322184	1
1862	chr1	195322237	1
1863	chr1	195322274	1
1864	chr1	195322300	1
1865	chr1	195322341	1
1866	chr1	195322440	1
1867	chr1	195322450	1
1868	chr1	195322521	1
1869	chr1	195322529	1
1870	chr1	195322537	1
1871	chr14	35892698	1
1872	chr14	35892711	1
1873	chr14	35892797	1
1874	chr14	35892830	1
1875	chr14	35892843	1
1876	chr14	35892962	1
1877	chr14	35892969	1
1878	chr14	35893003	1
1879	chr14	35893016	1
1880	chr14	35893025	1
1881	chr14	35893034	1
1882	chr14	35893041	1
1883	chr14	35893048	1
1884	chr14	35893059	1
1885	chr14	35893074	1
1886	chr14	35893089	1
1887	chr14	35893142	1
1888	chr14	35893158	1
1889	chr14	35893168	1
1890	chr14	35893176	1
1891	chr14	35893181	1
1892	chr14	35893211	1
1893	chr14	35893217	1
1894	chr14	35893222	1
1895	chr14	35893230	1
1896	chr14	35893272	1
1897	chr14	35893275	1
1898	chr14	35893307	1
1899	chr14	35893320	1
1900	chr14	35893358	1
1901	chr14	35893368	1
1902	chr14	35893382	1
1903	chr14	35893390	1
1904	chr14	35893398	1
1905	chr14	35893448	1
1906	chr14	35893517	1
1907	chr14	35893538	1
1908	chr14	35893546	1
1909	chr14	35893642	1
1910	chr14	35893670	1
1911	chr14	35893717	1
1912	chr14	35893721	1
1913	chr14	35893774	1
1914	chr14	35893811	1
1915	chr14	35893815	1
1916	chr14	35893837	1
1917	chr14	35893878	1
1918	chr14	35893987	1
1919	chr14	35894058	1
1920	chr14	35894066	1
1921	chr14	35894074	1
1922	chr14	35894104	1
1923	chr14	35894138	1
1924	chr14	35894169	1
1925	chr14	35894174	1
1926	chr14	35894180	1
1927	chr14	35894215	1
1928	chr14	35894248	1
1929	chr14	35894270	1
1930	chr14	35894274	1
1931	chr14	35894372	1
1932	chr14	35894529	1
1933	chr14	35894573	1
1934	chr14	35894687	1
1935	chr14	35894698	1
1936	chr14	35894755	1
1937	chr14	35894816	1
1938	chr14	35894970	1
1939	chr14	35894987	1
1940	chr14	35895247	1
1941	chr14	35895257	1
1942	chr14	35895775	1
1943	chr14	35895905	1
1944	chr14	35895918	1
1945	chr14	35896009	1
1946	chr14	35896026	1
1947	chr14	35896052	1
1948	chr14	35896063	1
1949	chrX	54947265	1
1950	chrX	54947267	1
1951	chrX	54947302	1
1952	chrX	54947381	1
1953	chrX	54947504	1
1954	chrX	54947512	1
1955	chrX	54947542	1
1956	chrX	54947628	1
1957	chrX	54947654	1
1958	chrX	54948245	1
1959	chrX	54948351	1
1960	chrX	54948644	1
1961	chrX	54949020	1
1962	chrX	54949065	1
1963	chrX	54949179	1
1964	chrX	54949224	1
1965	chrX	54949343	1
1966	chrX	54949727	1
1967	chrX	54949920	1
1968	chrX	54950330	1
1969	chrX	54951106	1
1970	chrX	54951193	1
1971	chrX	54951248	1
1972	chrX	54951510	1
1973	chrX	54951799	1
1974	chrX	54951937	1
1975	chrX	54952059	1
1976	chrX	54952451	1
1977	chrX	54952513	1
1978	chrX	54952618	1
1979	chrX	54952639	1
1980	chrX	54953332	1
1981	chrX	54953406	1
1982	chrX	54954180	1
1983	chrX	54954207	1
1984	chrX	54954214	1
1985	chrX	54954229	1
1986	chrX	54954242	1
1987	chrX	54954269	1
1988	chrX	54954362	1
1989	chrX	54954525	1
1990	chrX	54954593	1
1991	chrX	54954771	1
1992	chrX	54954823	1
1993	chrX	54954976	1
1994	chrX	54954980	1
1995	chrX	54955023	1
1996	chrX	54955041	1
1997	chrX	54955250	1
1998	chrX	54955428	1
1999	chrX	54955631	1
[truncated: 1,897 more rows]
