# Supplementary material for: cuRRBS: simple and robust evaluation of enzyme combinations for reduced representation approaches
Source: Nucleic Acids Res. 2017 Sep 19;45(20):11559–69. doi: 10.1093/nar/gkx814 (PMC5714207; doi:10.1093/nar/gkx814)
Supplement: Supplementary Data [file gkx814_supp.zip › nar-02012-n-2017-File013.csv]

Site_ID	Chr	Coordinate	Weight
S00001	chr1	4851643	1
S00002	chr1	6240393	1
S00003	chr1	7088946	1
S00004	chr1	7088952	1
S00005	chr1	7156302	1
S00006	chr1	8859360	1
S00007	chr1	9506713	1
S00008	chr1	9736695	1
S00009	chr1	9736701	1
S00010	chr1	9736703	1
S00011	chr1	9852961	1
S00012	chr1	9852967	1
S00013	chr1	9852975	1
S00014	chr1	9908618	1
S00015	chr1	9908620	1
S00016	chr1	9908616	1
S00017	chr1	9908622	1
S00018	chr1	9908643	1
S00019	chr1	9908649	1
S00020	chr1	10995511	1
S00021	chr1	11537384	1
S00022	chr1	12520085	1
S00023	chr1	12520087	1
S00024	chr1	12520093	1
S00025	chr1	12520099	1
S00026	chr1	12520101	1
S00027	chr1	12791093	1
S00028	chr1	12791099	1
S00029	chr1	12851023	1
S00030	chr1	12851029	1
S00031	chr1	13128508	1
S00032	chr1	13602104	1
S00033	chr1	15152491	1
S00034	chr1	15172893	1
S00035	chr1	15553880	1
S00036	chr1	15553894	1
S00037	chr1	15553900	1
S00038	chr1	15553902	1
S00039	chr1	15651249	1
S00040	chr1	15651255	1
S00041	chr1	15651251	1
S00042	chr1	15651257	1
S00043	chr1	15651265	1
S00044	chr1	15651269	1
S00045	chr1	15651273	1
S00046	chr1	15651277	1
S00047	chr1	15651281	1
S00048	chr1	15651285	1
S00049	chr1	15651289	1
S00050	chr1	15883759	1
S00051	chr1	15883765	1
S00052	chr1	15907414	1
S00053	chr1	15907420	1
S00054	chr1	15907499	1
S00055	chr1	16104411	1
S00056	chr1	16104417	1
S00057	chr1	16116317	1
S00058	chr1	16116323	1
S00059	chr1	16665162	1
S00060	chr1	16665168	1
S00061	chr1	16665170	1
S00062	chr1	16665166	1
S00063	chr1	16665172	1
S00064	chr1	17374200	1
S00065	chr1	18047900	1
S00066	chr1	18408893	1
S00067	chr1	18408899	1
S00068	chr1	19139373	1
S00069	chr1	19139379	1
S00070	chr1	19226919	1
S00071	chr1	19226925	1
S00072	chr1	20761967	1
S00073	chr1	20761973	1
S00074	chr1	20761981	1
S00075	chr1	20761983	1
S00076	chr1	20761979	1
S00077	chr1	20761985	1
S00078	chr1	20761987	1
S00079	chr1	20951541	1
S00080	chr1	20951547	1
S00081	chr1	21166458	1
S00082	chr1	21166514	1
S00083	chr1	21218803	1
S00084	chr1	21218809	1
S00085	chr1	21271436	1
S00086	chr1	21271442	1
S00087	chr1	21526658	1
S00088	chr1	21526664	1
S00089	chr1	21526660	1
S00090	chr1	21526666	1
S00091	chr1	21526670	1
S00092	chr1	22533234	1
S00093	chr1	22533308	1
S00094	chr1	22533316	1
S00095	chr1	22965584	1
S00096	chr1	22965590	1
S00097	chr1	22965596	1
S00098	chr1	23835802	1
S00099	chr1	24005618	1
S00100	chr1	24005624	1
S00101	chr1	24005630	1
S00102	chr1	24005668	1
S00103	chr1	24005677	1
S00104	chr1	25105018	1
S00105	chr1	25105024	1
S00106	chr1	25105020	1
S00107	chr1	25105026	1
S00108	chr1	25105032	1
S00109	chr1	25192220	1
S00110	chr1	29218349	1
S00111	chr1	33511368	1
S00112	chr1	33511374	1
S00113	chr1	33638053	1
S00114	chr1	33719828	1
S00115	chr1	33719870	1
S00116	chr1	33947241	1
S00117	chr1	33964407	1
S00118	chr1	33964413	1
S00119	chr1	33964409	1
S00120	chr1	33964415	1
S00121	chr1	33964419	1
S00122	chr1	34304986	1
S00123	chr1	34386870	1
S00124	chr1	34386876	1
S00125	chr1	34437846	1
S00126	chr1	34437852	1
S00127	chr1	34578591	1
S00128	chr1	34578597	1
S00129	chr1	34600217	1
S00130	chr1	34600223	1
S00131	chr1	34665074	1
S00132	chr1	34723893	1
S00133	chr1	34723899	1
S00134	chr1	34723905	1
S00135	chr1	34849939	1
S00136	chr1	34849945	1
S00137	chr1	34870270	1
S00138	chr1	34870290	1
S00139	chr1	35825819	1
S00140	chr1	35825825	1
S00141	chr1	36104096	1
S00142	chr1	36104102	1
S00143	chr1	36370817	1
S00144	chr1	36408575	1
S00145	chr1	36408581	1
S00146	chr1	36408593	1
S00147	chr1	36408599	1
S00148	chr1	36481062	1
S00149	chr1	36481068	1
S00150	chr1	36691412	1
S00151	chr1	36691437	1
S00152	chr1	36772079	1
S00153	chr1	36913976	1
S00154	chr1	37010329	1
S00155	chr1	37044197	1
S00156	chr1	37081846	1
S00157	chr1	37081852	1
S00158	chr1	37130959	1
S00159	chr1	37130965	1
S00160	chr1	37220365	1
S00161	chr1	37318999	1
S00162	chr1	37352704	1
S00163	chr1	37352710	1
S00164	chr1	37352712	1
S00165	chr1	37352722	1
S00166	chr1	37352730	1
S00167	chr1	37448127	1
S00168	chr1	37614327	1
S00169	chr1	37686351	1
S00170	chr1	37686357	1
S00171	chr1	37865095	1
S00172	chr1	37865183	1
S00173	chr1	37865240	1
S00174	chr1	37865246	1
S00175	chr1	37865315	1
S00176	chr1	37865321	1
S00177	chr1	37890395	1
S00178	chr1	37890401	1
S00179	chr1	37996977	1
S00180	chr1	37996983	1
S00181	chr1	38359285	1
S00182	chr1	38359300	1
S00183	chr1	38359306	1
S00184	chr1	38720829	1
S00185	chr1	38767159	1
S00186	chr1	38767165	1
S00187	chr1	38836731	1
S00188	chr1	38987698	1
S00189	chr1	38987779	1
S00190	chr1	38987781	1
S00191	chr1	38987787	1
S00192	chr1	39012607	1
S00193	chr1	39179011	1
S00194	chr1	39317147	1
S00195	chr1	39871668	1
S00196	chr1	39871732	1
S00197	chr1	39881782	1
S00198	chr1	39881788	1
S00199	chr1	40405067	1
S00200	chr1	40405097	1
S00201	chr1	40796657	1
S00202	chr1	40796663	1
S00203	chr1	42606300	1
S00204	chr1	42851229	1
S00205	chr1	42851235	1
S00206	chr1	43123793	1
S00207	chr1	43827991	1
S00208	chr1	43827997	1
S00209	chr1	43979446	1
S00210	chr1	44081627	1
S00211	chr1	44081631	1
S00212	chr1	44081635	1
S00213	chr1	44081639	1
S00214	chr1	44081643	1
S00215	chr1	44081647	1
S00216	chr1	44081651	1
S00217	chr1	44081655	1
S00218	chr1	45795509	1
S00219	chr1	45795515	1
S00220	chr1	46171662	1
S00221	chr1	46171668	1
S00222	chr1	49782039	1
S00223	chr1	49782045	1
S00224	chr1	49782051	1
S00225	chr1	49782057	1
S00226	chr1	49987039	1
S00227	chr1	49987079	1
S00228	chr1	49987085	1
S00229	chr1	49987183	1
S00230	chr1	50822627	1
S00231	chr1	50822631	1
S00232	chr1	50822637	1
S00233	chr1	51370757	1
S00234	chr1	51370763	1
S00235	chr1	51370771	1
S00236	chr1	51426724	1
S00237	chr1	51426730	1
S00238	chr1	51483975	1
S00239	chr1	51483981	1
S00240	chr1	51913687	1
S00241	chr1	51913693	1
S00242	chr1	52047034	1
S00243	chr1	52113742	1
S00244	chr1	52119249	1
S00245	chr1	52630542	1
S00246	chr1	52681989	1
S00247	chr1	52930692	1
S00248	chr1	52930698	1
S00249	chr1	52930704	1
S00250	chr1	52930710	1
S00251	chr1	53313606	1
S00252	chr1	53313639	1
S00253	chr1	53313645	1
S00254	chr1	53313652	1
S00255	chr1	53352752	1
S00256	chr1	53352758	1
S00257	chr1	53352774	1
S00258	chr1	53480899	1
S00259	chr1	53480905	1
S00260	chr1	53480907	1
S00261	chr1	53480911	1
S00262	chr1	53480915	1
S00263	chr1	53813408	1
S00264	chr1	53813412	1
S00265	chr1	53813416	1
S00266	chr1	53813420	1
S00267	chr1	53813442	1
S00268	chr1	54250767	1
S00269	chr1	54250773	1
S00270	chr1	54443855	1
S00271	chr1	55027455	1
S00272	chr1	55027471	1
S00273	chr1	55172122	1
S00274	chr1	55195445	1
S00275	chr1	55224394	1
S00276	chr1	55224451	1
S00277	chr1	55405708	1
S00278	chr1	55724544	1
S00279	chr1	55724550	1
S00280	chr1	55724548	1
S00281	chr1	55724556	1
S00282	chr1	55724562	1
S00283	chr1	55736208	1
S00284	chr1	55736244	1
S00285	chr1	55736250	1
S00286	chr1	55736248	1
S00287	chr1	55736256	1
S00288	chr1	57191394	1
S00289	chr1	57191400	1
S00290	chr1	57191396	1
S00291	chr1	57191402	1
S00292	chr1	57191398	1
S00293	chr1	57191404	1
S00294	chr1	57191406	1
S00295	chr1	57191412	1
S00296	chr1	57198862	1
S00297	chr1	57198872	1
S00298	chr1	57510544	1
S00299	chr1	57551882	1
S00300	chr1	57564087	1
S00301	chr1	58424100	1
S00302	chr1	58424106	1
S00303	chr1	59094909	1
S00304	chr1	59094915	1
S00305	chr1	59367300	1
S00306	chr1	59561641	1
S00307	chr1	59575055	1
S00308	chr1	59575069	1
S00309	chr1	59604116	1
S00310	chr1	59604122	1
S00311	chr1	59606734	1
S00312	chr1	59606740	1
S00313	chr1	59943004	1
S00314	chr1	59943010	1
S00315	chr1	60007457	1
S00316	chr1	60098257	1
S00317	chr1	60098263	1
S00318	chr1	60145391	1
S00319	chr1	60145411	1
S00320	chr1	60145417	1
S00321	chr1	60754166	1
S00322	chr1	61473159	1
S00323	chr1	62414705	1
S00324	chr1	63092640	1
S00325	chr1	63092646	1
S00326	chr1	63092650	1
S00327	chr1	63200445	1
S00328	chr1	63200451	1
S00329	chr1	63264752	1
S00330	chr1	63264754	1
S00331	chr1	63264758	1
S00332	chr1	63264762	1
S00333	chr1	63264766	1
S00334	chr1	63264770	1
S00335	chr1	63445724	1
S00336	chr1	63467108	1
S00337	chr1	63467114	1
S00338	chr1	63467120	1
S00339	chr1	63645200	1
S00340	chr1	63730368	1
S00341	chr1	63730374	1
S00342	chr1	64242066	1
S00343	chr1	64242072	1
S00344	chr1	64242074	1
S00345	chr1	64242070	1
S00346	chr1	64242076	1
S00347	chr1	64242078	1
S00348	chr1	64242080	1
S00349	chr1	64242082	1
S00350	chr1	64242084	1
S00351	chr1	64338636	1
S00352	chr1	64455731	1
S00353	chr1	64455737	1
S00354	chr1	64617186	1
S00355	chr1	64617192	1
S00356	chr1	64731889	1
S00357	chr1	64731885	1
S00358	chr1	64731891	1
S00359	chr1	64731895	1
S00360	chr1	64731897	1
S00361	chr1	64753260	1
S00362	chr1	64769854	1
S00363	chr1	65104760	1
S00364	chr1	65104786	1
S00365	chr1	65104812	1
S00366	chr1	65408121	1
S00367	chr1	66817015	1
S00368	chr1	66817021	1
S00369	chr1	66986919	1
S00370	chr1	69376996	1
S00371	chr1	71007378	1
S00372	chr1	71007384	1
S00373	chr1	71024129	1
S00374	chr1	71024135	1
S00375	chr1	71507476	1
S00376	chr1	71507482	1
S00377	chr1	71507488	1
S00378	chr1	71609209	1
S00379	chr1	71609255	1
S00380	chr1	71609263	1
S00381	chr1	71609297	1
S00382	chr1	71652734	1
S00383	chr1	71652740	1
S00384	chr1	71652742	1
S00385	chr1	71875868	1
S00386	chr1	72041484	1
S00387	chr1	72122036	1
S00388	chr1	72520244	1
S00389	chr1	72520250	1
S00390	chr1	72641168	1
S00391	chr1	72641170	1
S00392	chr1	72641176	1
S00393	chr1	72711268	1
S00394	chr1	72711274	1
S00395	chr1	72726298	1
S00396	chr1	72726304	1
S00397	chr1	72726310	1
S00398	chr1	72871850	1
S00399	chr1	72871876	1
S00400	chr1	73913526	1
S00401	chr1	73913563	1
S00402	chr1	74007087	1
S00403	chr1	74007101	1
S00404	chr1	74141976	1
S00405	chr1	74141982	1
S00406	chr1	74192167	1
S00407	chr1	74236369	1
S00408	chr1	74236375	1
S00409	chr1	74284904	1
S00410	chr1	74284900	1
S00411	chr1	74284906	1
S00412	chr1	74376247	1
S00413	chr1	74397799	1
S00414	chr1	74397805	1
S00415	chr1	74397807	1
S00416	chr1	74408501	1
S00417	chr1	74408507	1
S00418	chr1	74408509	1
S00419	chr1	74408505	1
S00420	chr1	74408511	1
S00421	chr1	74408513	1
S00422	chr1	74505991	1
S00423	chr1	74506057	1
S00424	chr1	74595982	1
S00425	chr1	74595988	1
S00426	chr1	74661571	1
S00427	chr1	74661577	1
S00428	chr1	74765415	1
S00429	chr1	74765419	1
S00430	chr1	74765425	1
S00431	chr1	74784568	1
S00432	chr1	74784574	1
S00433	chr1	74800627	1
S00434	chr1	74800633	1
S00435	chr1	74926138	1
S00436	chr1	75124971	1
S00437	chr1	75124977	1
S00438	chr1	75251832	1
S00439	chr1	75251952	1
S00440	chr1	75277634	1
S00441	chr1	75381630	1
S00442	chr1	75381636	1
S00443	chr1	75423350	1
S00444	chr1	75423356	1
S00445	chr1	75423387	1
S00446	chr1	75423393	1
S00447	chr1	75423423	1
S00448	chr1	75476363	1
S00449	chr1	75476369	1
S00450	chr1	75476375	1
S00451	chr1	75509838	1
S00452	chr1	75585714	1
S00453	chr1	75585720	1
S00454	chr1	75685966	1
S00455	chr1	75685972	1
S00456	chr1	75866388	1
S00457	chr1	75866394	1
S00458	chr1	75939748	1
S00459	chr1	75939754	1
S00460	chr1	76102602	1
S00461	chr1	76102598	1
S00462	chr1	76102604	1
S00463	chr1	76102606	1
S00464	chr1	76102612	1
S00465	chr1	76102618	1
S00466	chr1	77391592	1
S00467	chr1	77391598	1
S00468	chr1	77391616	1
S00469	chr1	77395576	1
S00470	chr1	77521629	1
S00471	chr1	77976059	1
S00472	chr1	77976065	1
S00473	chr1	77976112	1
S00474	chr1	77976118	1
S00475	chr1	77976165	1
S00476	chr1	77976171	1
S00477	chr1	78008967	1
S00478	chr1	78008973	1
S00479	chr1	78189938	1
S00480	chr1	78189944	1
S00481	chr1	78228857	1
S00482	chr1	78228863	1
S00483	chr1	78488861	1
S00484	chr1	78488867	1
S00485	chr1	78532335	1
S00486	chr1	78532341	1
S00487	chr1	79571324	1
S00488	chr1	79571330	1
S00489	chr1	79672238	1
S00490	chr1	79775984	1
S00491	chr1	79775990	1
S00492	chr1	82316499	1
S00493	chr1	82316553	1
S00494	chr1	82409361	1
S00495	chr1	82409367	1
S00496	chr1	83038245	1
S00497	chr1	83038251	1
S00498	chr1	83159722	1
S00499	chr1	83159728	1
S00500	chr1	84423609	1
S00501	chr1	84891902	1
S00502	chr1	85323346	1
S00503	chr1	85771306	1
S00504	chr1	85771310	1
S00505	chr1	85771314	1
S00506	chr1	85771318	1
S00507	chr1	85771322	1
S00508	chr1	85771326	1
S00509	chr1	85771330	1
S00510	chr1	85771334	1
S00511	chr1	85771338	1
S00512	chr1	85771342	1
S00513	chr1	85771346	1
S00514	chr1	85771362	1
S00515	chr1	85963786	1
S00516	chr1	86114344	1
S00517	chr1	86359648	1
S00518	chr1	86359654	1
S00519	chr1	86395783	1
S00520	chr1	86395789	1
S00521	chr1	86399150	1
S00522	chr1	86399156	1
S00523	chr1	86399174	1
S00524	chr1	86442886	1
S00525	chr1	86442966	1
S00526	chr1	86487377	1
S00527	chr1	86487383	1
S00528	chr1	86487600	1
S00529	chr1	86487636	1
S00530	chr1	86487642	1
S00531	chr1	86487670	1
S00532	chr1	86487676	1
S00533	chr1	86487688	1
S00534	chr1	86487703	1
S00535	chr1	86487709	1
S00536	chr1	87055386	1
S00537	chr1	87055392	1
S00538	chr1	87055394	1
S00539	chr1	87055390	1
S00540	chr1	87055396	1
S00541	chr1	87055398	1
S00542	chr1	87055400	1
S00543	chr1	87055406	1
S00544	chr1	87087977	1
S00545	chr1	87099693	1
S00546	chr1	87326823	1
S00547	chr1	87326829	1
S00548	chr1	88277678	1
S00549	chr1	88326534	1
S00550	chr1	88326540	1
S00551	chr1	88705915	1
S00552	chr1	88705921	1
S00553	chr1	89276966	1
S00554	chr1	89541203	1
S00555	chr1	89807755	1
S00556	chr1	89933917	1
S00557	chr1	89966254	1
S00558	chr1	89977831	1
S00559	chr1	90203861	1
S00560	chr1	90203867	1
S00561	chr1	90424340	1
S00562	chr1	90547351	1
S00563	chr1	90547357	1
S00564	chr1	90603020	1
S00565	chr1	90603026	1
S00566	chr1	90603032	1
S00567	chr1	90603434	1
S00568	chr1	91026501	1
S00569	chr1	91026507	1
S00570	chr1	91412721	1
S00571	chr1	91412806	1
S00572	chr1	91412830	1
S00573	chr1	91664770	1
S00574	chr1	91664776	1
S00575	chr1	91664782	1
S00576	chr1	91664788	1
S00577	chr1	91664784	1
S00578	chr1	91664790	1
S00579	chr1	91833350	1
S00580	chr1	91910104	1
S00581	chr1	91910110	1
S00582	chr1	91910106	1
S00583	chr1	91910112	1
S00584	chr1	91958889	1
S00585	chr1	91958899	1
S00586	chr1	91958905	1
S00587	chr1	91958911	1
S00588	chr1	92667761	1
S00589	chr1	93224193	1
S00590	chr1	93224199	1
S00591	chr1	93342896	1
S00592	chr1	93343223	1
S00593	chr1	93343229	1
S00594	chr1	93343534	1
S00595	chr1	93343540	1
S00596	chr1	93478870	1
S00597	chr1	93478876	1
S00598	chr1	93635940	1
S00599	chr1	93635957	1
S00600	chr1	93635963	1
S00601	chr1	93687857	1
S00602	chr1	93687863	1
S00603	chr1	93825216	1
S00604	chr1	93825534	1
S00605	chr1	93825540	1
S00606	chr1	95121192	1
S00607	chr1	95313532	1
S00608	chr1	95313538	1
S00609	chr1	97770405	1
S00610	chr1	97770411	1
S00611	chr1	99631162	1
S00612	chr1	105962998	1
S00613	chr1	105963004	1
S00614	chr1	106130168	1
S00615	chr1	106130174	1
S00616	chr1	106130180	1
S00617	chr1	106277936	1
S00618	chr1	106637949	1
S00619	chr1	106637955	1
S00620	chr1	106637959	1
S00621	chr1	106637965	1
S00622	chr1	106723711	1
S00623	chr1	106759816	1
S00624	chr1	106759822	1
S00625	chr1	107481580	1
S00626	chr1	107481586	1
S00627	chr1	109530346	1
S00628	chr1	110360992	1
S00629	chr1	114286640	1
S00630	chr1	114374197	1
S00631	chr1	114374203	1
S00632	chr1	118012910	1
S00633	chr1	118389387	1
S00634	chr1	118389393	1
S00635	chr1	118393599	1
S00636	chr1	118393605	1
S00637	chr1	118393613	1
S00638	chr1	118742484	1
S00639	chr1	118742490	1
S00640	chr1	118956153	1
S00641	chr1	118956159	1
S00642	chr1	118956155	1
S00643	chr1	118956161	1
S00644	chr1	118956157	1
S00645	chr1	118956163	1
S00646	chr1	118956165	1
S00647	chr1	119013644	1
S00648	chr1	119013650	1
S00649	chr1	119013656	1
S00650	chr1	119029773	1
S00651	chr1	119029779	1
S00652	chr1	119076490	1
S00653	chr1	119076496	1
S00654	chr1	119106097	1
S00655	chr1	119106103	1
S00656	chr1	119106109	1
S00657	chr1	119487424	1
S00658	chr1	119487426	1
S00659	chr1	119487432	1
S00660	chr1	119488119	1
S00661	chr1	119488125	1
S00662	chr1	119488133	1
S00663	chr1	119502755	1
S00664	chr1	119502759	1
S00665	chr1	119502765	1
S00666	chr1	119502763	1
S00667	chr1	119502769	1
S00668	chr1	119502775	1
S00669	chr1	119502777	1
S00670	chr1	119837518	1
S00671	chr1	119837524	1
S00672	chr1	119899965	1
S00673	chr1	119913181	1
S00674	chr1	120019745	1
S00675	chr1	120019751	1
S00676	chr1	120019753	1
S00677	chr1	120019749	1
S00678	chr1	120019755	1
S00679	chr1	120019757	1
S00680	chr1	120019759	1
S00681	chr1	120019761	1
S00682	chr1	120121178	1
S00683	chr1	120121184	1
S00684	chr1	120358565	1
S00685	chr1	120358571	1
S00686	chr1	120358577	1
S00687	chr1	120358597	1
S00688	chr1	120358603	1
S00689	chr1	120358629	1
S00690	chr1	120358635	1
S00691	chr1	120473740	1
S00692	chr1	120473746	1
S00693	chr1	120473752	1
S00694	chr1	121327962	1
S00695	chr1	121328052	1
S00696	chr1	121328058	1
S00697	chr1	121369732	1
S00698	chr1	121369738	1
S00699	chr1	121369744	1
S00700	chr1	121369746	1
S00701	chr1	121431037	1
S00702	chr1	121431043	1
S00703	chr1	121567920	1
S00704	chr1	121735543	1
S00705	chr1	121735549	1
S00706	chr1	121798747	1
S00707	chr1	121798753	1
S00708	chr1	121798749	1
S00709	chr1	121798755	1
S00710	chr1	121798751	1
S00711	chr1	121798757	1
S00712	chr1	121798759	1
S00713	chr1	121798761	1
S00714	chr1	121798763	1
S00715	chr1	124548944	1
S00716	chr1	124548950	1
S00717	chr1	125368487	1
S00718	chr1	125368493	1
S00719	chr1	125391320	1
S00720	chr1	125391326	1
S00721	chr1	125435786	1
S00722	chr1	125435898	1
S00723	chr1	125435904	1
S00724	chr1	125435912	1
S00725	chr1	125614198	1
S00726	chr1	125614214	1
S00727	chr1	125614246	1
S00728	chr1	125614252	1
S00729	chr1	125614320	1
S00730	chr1	125840380	1
S00731	chr1	125840386	1
S00732	chr1	125904276	1
S00733	chr1	125904284	1
S00734	chr1	125904292	1
S00735	chr1	125904298	1
S00736	chr1	126012155	1
S00737	chr1	126335459	1
S00738	chr1	126335465	1
S00739	chr1	126335471	1
S00740	chr1	126568877	1
S00741	chr1	126706790	1
S00742	chr1	126706807	1
S00743	chr1	126729772	1
S00744	chr1	126729778	1
S00745	chr1	126729774	1
S00746	chr1	126729780	1
S00747	chr1	126729784	1
S00748	chr1	126729786	1
S00749	chr1	126729798	1
S00750	chr1	126953738	1
S00751	chr1	126953744	1
S00752	chr1	126953750	1
S00753	chr1	127197124	1
S00754	chr1	127197130	1
S00755	chr1	127197126	1
S00756	chr1	127197132	1
S00757	chr1	127197134	1
S00758	chr1	127258612	1
S00759	chr1	127258618	1
S00760	chr1	127507184	1
S00761	chr1	127507190	1
S00762	chr1	127774079	1
S00763	chr1	127774085	1
S00764	chr1	128359844	1
S00765	chr1	128592350	1
S00766	chr1	128592356	1
S00767	chr1	128799661	1
S00768	chr1	129035507	1
S00769	chr1	129537403	1
S00770	chr1	129537409	1
S00771	chr1	129537413	1
S00772	chr1	129537415	1
S00773	chr1	129537421	1
S00774	chr1	130422941	1
S00775	chr1	130422947	1
S00776	chr1	131555413	1
S00777	chr1	131555417	1
S00778	chr1	131555421	1
S00779	chr1	131555425	1
S00780	chr1	131555429	1
S00781	chr1	131555433	1
S00782	chr1	131555437	1
S00783	chr1	131613813	1
S00784	chr1	131613815	1
S00785	chr1	131613821	1
S00786	chr1	131658225	1
S00787	chr1	131658231	1
S00788	chr1	132212506	1
S00789	chr1	132212512	1
S00790	chr1	132684322	1
S00791	chr1	132684328	1
S00792	chr1	132684334	1
S00793	chr1	132851090	1
S00794	chr1	133131119	1
S00795	chr1	133131125	1
S00796	chr1	133146559	1
S00797	chr1	133152920	1
S00798	chr1	133152926	1
S00799	chr1	133152928	1
S00800	chr1	133152934	1
S00801	chr1	133210110	1
S00802	chr1	133361781	1
S00803	chr1	133841758	1
S00804	chr1	133841764	1
S00805	chr1	133841766	1
S00806	chr1	133841762	1
S00807	chr1	133841768	1
S00808	chr1	133841770	1
S00809	chr1	133841776	1
S00810	chr1	133860390	1
S00811	chr1	133885211	1
S00812	chr1	133885215	1
S00813	chr1	133906649	1
S00814	chr1	133906655	1
S00815	chr1	133979343	1
S00816	chr1	134027146	1
S00817	chr1	134043770	1
S00818	chr1	134043776	1
S00819	chr1	134043782	1
S00820	chr1	134043788	1
S00821	chr1	134327049	1
S00822	chr1	134329110	1
S00823	chr1	134329116	1
S00824	chr1	134494535	1
S00825	chr1	134494541	1
S00826	chr1	134494557	1
S00827	chr1	134494563	1
S00828	chr1	134550412	1
S00829	chr1	134550418	1
S00830	chr1	134721075	1
S00831	chr1	134721081	1
S00832	chr1	134955889	1
S00833	chr1	134955901	1
S00834	chr1	134962429	1
S00835	chr1	134962435	1
S00836	chr1	134962431	1
S00837	chr1	134962437	1
S00838	chr1	134962493	1
S00839	chr1	134962499	1
S00840	chr1	135043171	1
S00841	chr1	135043177	1
S00842	chr1	135043175	1
S00843	chr1	135043183	1
S00844	chr1	135104848	1
S00845	chr1	135217795	1
S00846	chr1	135363607	1
S00847	chr1	135363613	1
S00848	chr1	135430515	1
S00849	chr1	135430521	1
S00850	chr1	135585844	1
S00851	chr1	135758976	1
S00852	chr1	135758982	1
S00853	chr1	135779392	1
S00854	chr1	135779398	1
S00855	chr1	136415298	1
S00856	chr1	136415304	1
S00857	chr1	136569057	1
S00858	chr1	136569063	1
S00859	chr1	136569069	1
S00860	chr1	136624883	1
S00861	chr1	136624889	1
S00862	chr1	136624952	1
S00863	chr1	136624958	1
S00864	chr1	136675511	1
S00865	chr1	136675507	1
S00866	chr1	136675513	1
S00867	chr1	136675509	1
S00868	chr1	136675515	1
S00869	chr1	136675517	1
S00870	chr1	136675519	1
S00871	chr1	136781912	1
S00872	chr1	136800014	1
S00873	chr1	136800020	1
S00874	chr1	136800018	1
S00875	chr1	136800026	1
S00876	chr1	136800028	1
S00877	chr1	137051613	1
S00878	chr1	137051617	1
S00879	chr1	137051621	1
S00880	chr1	137051625	1
S00881	chr1	137051629	1
S00882	chr1	137051633	1
S00883	chr1	137051637	1
S00884	chr1	137051641	1
S00885	chr1	137051645	1
S00886	chr1	137051649	1
S00887	chr1	137129797	1
S00888	chr1	137129803	1
S00889	chr1	137191668	1
S00890	chr1	137191680	1
S00891	chr1	137191686	1
S00892	chr1	138513095	1
S00893	chr1	138513101	1
S00894	chr1	138598153	1
S00895	chr1	138598159	1
S00896	chr1	139112121	1
S00897	chr1	139112127	1
S00898	chr1	139112133	1
S00899	chr1	139112129	1
S00900	chr1	139112135	1
S00901	chr1	139379493	1
S00902	chr1	139422169	1
S00903	chr1	139422187	1
S00904	chr1	139422193	1
S00905	chr1	141318959	1
S00906	chr1	143491963	1
S00907	chr1	143491969	1
S00908	chr1	150393309	1
S00909	chr1	150393315	1
S00910	chr1	150484311	1
S00911	chr1	150484317	1
S00912	chr1	151311408	1
S00913	chr1	151311414	1
S00914	chr1	151755066	1
S00915	chr1	151755072	1
S00916	chr1	151845355	1
S00917	chr1	152275252	1
S00918	chr1	152549512	1
S00919	chr1	152570764	1
S00920	chr1	152675669	1
S00921	chr1	152675675	1
S00922	chr1	152989717	1
S00923	chr1	152989723	1
S00924	chr1	152989725	1
S00925	chr1	152989721	1
S00926	chr1	152989727	1
S00927	chr1	152989729	1
S00928	chr1	153071707	1
S00929	chr1	153071719	1
S00930	chr1	153071725	1
S00931	chr1	153071731	1
S00932	chr1	153175086	1
S00933	chr1	153271009	1
S00934	chr1	153386423	1
S00935	chr1	153386429	1
S00936	chr1	153414376	1
S00937	chr1	153446551	1
S00938	chr1	153446557	1
S00939	chr1	153446559	1
S00940	chr1	153446555	1
S00941	chr1	153446561	1
S00942	chr1	153446605	1
S00943	chr1	153446609	1
S00944	chr1	153446615	1
S00945	chr1	153446613	1
S00946	chr1	153736519	1
S00947	chr1	153736525	1
S00948	chr1	153895367	1
S00949	chr1	154217447	1
S00950	chr1	154217453	1
S00951	chr1	154643383	1
S00952	chr1	154643389	1
S00953	chr1	155547402	1
S00954	chr1	155547408	1
S00955	chr1	155547404	1
S00956	chr1	155547410	1
S00957	chr1	155770202	1
S00958	chr1	155770208	1
S00959	chr1	156012958	1
S00960	chr1	156012964	1
S00961	chr1	156036104	1
S00962	chr1	156036110	1
S00963	chr1	156046897	1
S00964	chr1	156421154	1
S00965	chr1	156421160	1
S00966	chr1	156457305	1
S00967	chr1	156457313	1
S00968	chr1	156982180	1
S00969	chr1	156982186	1
S00970	chr1	156982192	1
S00971	chr1	157077569	1
S00972	chr1	157077575	1
S00973	chr1	157077581	1
S00974	chr1	157077577	1
S00975	chr1	157077583	1
S00976	chr1	157077587	1
S00977	chr1	157077589	1
S00978	chr1	157077625	1
S00979	chr1	157077627	1
S00980	chr1	157077623	1
S00981	chr1	157077629	1
S00982	chr1	157077631	1
S00983	chr1	157077633	1
S00984	chr1	157077635	1
S00985	chr1	157077637	1
S00986	chr1	157077639	1
S00987	chr1	157077641	1
S00988	chr1	159231850	1
S00989	chr1	159231856	1
S00990	chr1	159231870	1
S00991	chr1	159231876	1
S00992	chr1	159395857	1
S00993	chr1	159395863	1
S00994	chr1	159635561	1
S00995	chr1	159635567	1
S00996	chr1	160194993	1
S00997	chr1	161251148	1
S00998	chr1	161876909	1
S00999	chr1	161877013	1
S01000	chr1	162054259	1
S01001	chr1	162054261	1
S01002	chr1	162054267	1
S01003	chr1	162478006	1
S01004	chr1	162478012	1
S01005	chr1	163779564	1
S01006	chr1	163779588	1
S01007	chr1	163779594	1
S01008	chr1	163937771	1
S01009	chr1	164079339	1
S01010	chr1	164079345	1
S01011	chr1	164079355	1
S01012	chr1	164248795	1
S01013	chr1	164248791	1
S01014	chr1	164248797	1
S01015	chr1	164275558	1
S01016	chr1	164275564	1
S01017	chr1	164275566	1
S01018	chr1	165084972	1
S01019	chr1	165084978	1
S01020	chr1	165124579	1
S01021	chr1	165186679	1
S01022	chr1	165461071	1
S01023	chr1	165618262	1
S01024	chr1	165618268	1
S01025	chr1	165653341	1
S01026	chr1	165653347	1
S01027	chr1	166002935	1
S01028	chr1	166002941	1
S01029	chr1	166002951	1
S01030	chr1	166002957	1
S01031	chr1	166002991	1
S01032	chr1	166002997	1
S01033	chr1	166164709	1
S01034	chr1	166245370	1
S01035	chr1	166245376	1
S01036	chr1	166661066	1
S01037	chr1	166818736	1
S01038	chr1	166818742	1
S01039	chr1	166858952	1
S01040	chr1	166858958	1
S01041	chr1	167394128	1
S01042	chr1	167394134	1
S01043	chr1	168096146	1
S01044	chr1	168096152	1
S01045	chr1	168096158	1
S01046	chr1	168096154	1
S01047	chr1	168096160	1
S01048	chr1	168357125	1
S01049	chr1	168357131	1
S01050	chr1	168357127	1
S01051	chr1	168357133	1
S01052	chr1	168357137	1
S01053	chr1	168357139	1
S01054	chr1	168384969	1
S01055	chr1	168384975	1
S01056	chr1	168384999	1
S01057	chr1	170074334	1
S01058	chr1	170074340	1
S01059	chr1	170599741	1
S01060	chr1	171044741	1
S01061	chr1	171044747	1
S01062	chr1	171119554	1
S01063	chr1	171119560	1
S01064	chr1	171287967	1
S01065	chr1	171287973	1
S01066	chr1	171403162	1
S01067	chr1	171403168	1
S01068	chr1	171478442	1
S01069	chr1	171478448	1
S01070	chr1	171930616	1
S01071	chr1	172007920	1
S01072	chr1	172007926	1
S01073	chr1	172147969	1
S01074	chr1	172147975	1
S01075	chr1	172198477	1
S01076	chr1	172198495	1
S01077	chr1	172306796	1
S01078	chr1	172306846	1
S01079	chr1	172588824	1
S01080	chr1	172588830	1
S01081	chr1	175667692	1
S01082	chr1	175667698	1
S01083	chr1	176814180	1
S01084	chr1	176814186	1
S01085	chr1	177257241	1
S01086	chr1	177616805	1
S01087	chr1	177616811	1
S01088	chr1	178611558	1
S01089	chr1	178611564	1
S01090	chr1	178611900	1
S01091	chr1	178611906	1
S01092	chr1	178747212	1
S01093	chr1	178914813	1
S01094	chr1	179518085	1
S01095	chr1	179546257	1
S01096	chr1	179546263	1
S01097	chr1	179689714	1
S01098	chr1	179766365	1
S01099	chr1	179766369	1
S01100	chr1	179766373	1
S01101	chr1	179766389	1
S01102	chr1	179766395	1
S01103	chr1	179820435	1
S01104	chr1	179856914	1
S01105	chr1	179856920	1
S01106	chr1	179940977	1
S01107	chr1	179940983	1
S01108	chr1	179987100	1
S01109	chr1	179987106	1
S01110	chr1	180279952	1
S01111	chr1	180279958	1
S01112	chr1	180286328	1
S01113	chr1	180286334	1
S01114	chr1	180286340	1
S01115	chr1	180331437	1
S01116	chr1	180365365	1
S01117	chr1	180365621	1
S01118	chr1	180365691	1
S01119	chr1	180365697	1
S01120	chr1	180565597	1
S01121	chr1	180565603	1
S01122	chr1	180845493	1
S01123	chr1	180845499	1
S01124	chr1	180894427	1
S01125	chr1	180894435	1
S01126	chr1	180894431	1
S01127	chr1	180894437	1
S01128	chr1	180911680	1
S01129	chr1	180942439	1
S01130	chr1	180942535	1
S01131	chr1	180942531	1
S01132	chr1	180942537	1
S01133	chr1	180942541	1
S01134	chr1	181067636	1
S01135	chr1	181067642	1
S01136	chr1	181070157	1
S01137	chr1	181101431	1
S01138	chr1	181101437	1
S01139	chr1	181144427	1
S01140	chr1	181144433	1
S01141	chr1	181320970	1
S01142	chr1	181320982	1
S01143	chr1	181320988	1
S01144	chr1	181757027	1
S01145	chr1	181757033	1
S01146	chr1	181757077	1
S01147	chr1	181757083	1
S01148	chr1	181833765	1
S01149	chr1	181833771	1
S01150	chr1	181853722	1
S01151	chr1	181853720	1
S01152	chr1	181853728	1
S01153	chr1	181853724	1
S01154	chr1	181853730	1
S01155	chr1	181923534	1
S01156	chr1	181923540	1
S01157	chr1	182103582	1
S01158	chr1	182103588	1
S01159	chr1	182642300	1
S01160	chr1	182642308	1
S01161	chr1	182766806	1
S01162	chr1	182766812	1
S01163	chr1	182829226	1
S01164	chr1	182829232	1
S01165	chr1	182829228	1
S01166	chr1	182829234	1
S01167	chr1	182829238	1
S01168	chr1	182829240	1
S01169	chr1	182856785	1
S01170	chr1	182856791	1
S01171	chr1	182988005	1
S01172	chr1	182988011	1
S01173	chr1	183234343	1
S01174	chr1	183234349	1
S01175	chr1	183347849	1
S01176	chr1	183347855	1
S01177	chr1	183368653	1
S01178	chr1	183368659	1
S01179	chr1	183388907	1
S01180	chr1	183388913	1
S01181	chr1	183409425	1
S01182	chr1	183419404	1
S01183	chr1	183419410	1
S01184	chr1	183419416	1
S01185	chr1	184034513	1
S01186	chr1	184034519	1
S01187	chr1	184034536	1
S01188	chr1	184413433	1
S01189	chr1	184413439	1
S01190	chr1	184665901	1
S01191	chr1	184665907	1
S01192	chr1	184665913	1
S01193	chr1	184727932	1
S01194	chr1	184727938	1
S01195	chr1	184744491	1
S01196	chr1	184744497	1
S01197	chr1	184803977	1
S01198	chr1	185204046	1
S01199	chr1	185204052	1
S01200	chr1	185332075	1
S01201	chr1	185332133	1
S01202	chr1	185332139	1
S01203	chr1	185332150	1
S01204	chr1	185332156	1
S01205	chr1	185800476	1
S01206	chr1	185800482	1
S01207	chr1	186115743	1
S01208	chr1	186115749	1
S01209	chr1	186115755	1
S01210	chr1	186115751	1
S01211	chr1	186115757	1
S01212	chr1	186117302	1
S01213	chr1	186117308	1
S01214	chr1	186117337	1
S01215	chr1	186117343	1
S01216	chr1	186625677	1
S01217	chr1	186757411	1
S01218	chr1	187053615	1
S01219	chr1	187140215	1
S01220	chr1	187140221	1
S01221	chr1	187144272	1
S01222	chr1	187252473	1
S01223	chr1	187976217	1
S01224	chr1	188654654	1
S01225	chr1	188654660	1
S01226	chr1	188654877	1
S01227	chr1	188654883	1
S01228	chr1	189476975	1
S01229	chr1	189688268	1
S01230	chr1	189835893	1
S01231	chr1	189835899	1
S01232	chr1	189835905	1
S01233	chr1	189924741	1
S01234	chr1	190130145	1
S01235	chr1	190484609	1
S01236	chr1	190484615	1
S01237	chr1	190484621	1
S01238	chr1	190928502	1
S01239	chr1	191137829	1
S01240	chr1	191325992	1
S01241	chr1	191477530	1
S01242	chr1	191575966	1
S01243	chr1	191575972	1
S01244	chr1	191576030	1
S01245	chr1	191576036	1
S01246	chr1	191612927	1
S01247	chr1	191959135	1
S01248	chr1	191959141	1
S01249	chr1	191959147	1
S01250	chr1	191959155	1
S01251	chr1	192744251	1
S01252	chr1	192744257	1
S01253	chr1	192744259	1
S01254	chr1	192744265	1
S01255	chr1	193385451	1
S01256	chr1	193385480	1
S01257	chr1	193542358	1
S01258	chr1	193542364	1
S01259	chr1	194005597	1
S01260	chr1	194005595	1
S01261	chr1	194005603	1
S01262	chr1	194005611	1
S01263	chr1	194879790	1
S01264	chr1	194879796	1
S01265	chr1	195069558	1
S01266	chr1	195131116	1
S01267	chr10	4311783	1
S01268	chr10	4322988	1
S01269	chr10	4322994	1
S01270	chr10	4660723	1
S01271	chr10	4660729	1
S01272	chr10	4660735	1
S01273	chr10	5227558	1
S01274	chr10	5227564	1
S01275	chr10	5806049	1
S01276	chr10	5806055	1
S01277	chr10	7035625	1
S01278	chr10	7035631	1
S01279	chr10	7035667	1
S01280	chr10	7035673	1
S01281	chr10	7211490	1
S01282	chr10	7725927	1
S01283	chr10	7725978	1
S01284	chr10	7725984	1
S01285	chr10	7725986	1
S01286	chr10	7725988	1
S01287	chr10	7792880	1
S01288	chr10	7792886	1
S01289	chr10	7792899	1
S01290	chr10	7792905	1
S01291	chr10	7792947	1
S01292	chr10	7838311	1
S01293	chr10	8358837	1
S01294	chr10	8358843	1
S01295	chr10	8739227	1
S01296	chr10	8739302	1
S01297	chr10	8784112	1
S01298	chr10	9652166	1
S01299	chr10	12310585	1
S01300	chr10	12310591	1
S01301	chr10	12911618	1
S01302	chr10	12922747	1
S01303	chr10	12964009	1
S01304	chr10	13427925	1
S01305	chr10	13501165	1
S01306	chr10	13501171	1
S01307	chr10	13559159	1
S01308	chr10	13559165	1
S01309	chr10	14411707	1
S01310	chr10	14411726	1
S01311	chr10	14705573	1
S01312	chr10	16026484	1
S01313	chr10	16026490	1
S01314	chr10	16571897	1
S01315	chr10	17599340	1
S01316	chr10	18118513	1
S01317	chr10	18118519	1
S01318	chr10	18339973	1
S01319	chr10	18339979	1
S01320	chr10	18339981	1
S01321	chr10	18339987	1
S01322	chr10	18339993	1
S01323	chr10	18339995	1
S01324	chr10	18339991	1
S01325	chr10	18339997	1
S01326	chr10	18339999	1
S01327	chr10	18347419	1
S01328	chr10	18347425	1
S01329	chr10	18347431	1
S01330	chr10	18461359	1
S01331	chr10	18461365	1
S01332	chr10	18461367	1
S01333	chr10	18461363	1
S01334	chr10	18461369	1
S01335	chr10	18461371	1
S01336	chr10	18461373	1
S01337	chr10	18549381	1
S01338	chr10	18549387	1
S01339	chr10	18549389	1
S01340	chr10	18549385	1
S01341	chr10	18549391	1
S01342	chr10	18549393	1
S01343	chr10	18549395	1
S01344	chr10	18559224	1
S01345	chr10	19005211	1
S01346	chr10	19235372	1
S01347	chr10	19235378	1
S01348	chr10	20170909	1
S01349	chr10	20170911	1
S01350	chr10	20170917	1
S01351	chr10	20170919	1
S01352	chr10	20170953	1
S01353	chr10	20290015	1
S01354	chr10	20290017	1
S01355	chr10	20290013	1
S01356	chr10	20290019	1
S01357	chr10	20312921	1
S01358	chr10	20347692	1
S01359	chr10	20347698	1
S01360	chr10	20692011	1
S01361	chr10	20692017	1
S01362	chr10	20726895	1
S01363	chr10	20726901	1
S01364	chr10	20954330	1
S01365	chr10	20954408	1
S01366	chr10	20954406	1
S01367	chr10	20954414	1
S01368	chr10	20954420	1
S01369	chr10	20954426	1
S01370	chr10	20954493	1
S01371	chr10	21073804	1
S01372	chr10	21161015	1
S01373	chr10	21161021	1
S01374	chr10	21161041	1
S01375	chr10	21555398	1
S01376	chr10	21708178	1
S01377	chr10	21708184	1
S01378	chr10	21924286	1
S01379	chr10	21997740	1
S01380	chr10	21997746	1
S01381	chr10	22645406	1
S01382	chr10	22645412	1
S01383	chr10	23666036	1
S01384	chr10	23787174	1
S01385	chr10	23787251	1
S01386	chr10	24139721	1
S01387	chr10	24149299	1
S01388	chr10	24149339	1
S01389	chr10	24149345	1
S01390	chr10	24233784	1
S01391	chr10	24796083	1
S01392	chr10	24796089	1
S01393	chr10	24959698	1
S01394	chr10	24959704	1
S01395	chr10	25050197	1
S01396	chr10	25050203	1
S01397	chr10	25086781	1
S01398	chr10	25086787	1
S01399	chr10	25086793	1
S01400	chr10	25086799	1
S01401	chr10	25086805	1
S01402	chr10	25086811	1
S01403	chr10	25086813	1
S01404	chr10	25109064	1
S01405	chr10	25109070	1
S01406	chr10	25261390	1
S01407	chr10	26375988	1
S01408	chr10	26375996	1
S01409	chr10	26376030	1
S01410	chr10	26493118	1
S01411	chr10	26799961	1
S01412	chr10	26799967	1
S01413	chr10	28075380	1
S01414	chr10	30618462	1
S01415	chr10	30618468	1
S01416	chr10	31220655	1
S01417	chr10	31370357	1
S01418	chr10	31609786	1
S01419	chr10	31609792	1
S01420	chr10	31609788	1
S01421	chr10	31657277	1
S01422	chr10	31657283	1
S01423	chr10	36974264	1
S01424	chr10	36974290	1
S01425	chr10	36974366	1
S01426	chr10	38804273	1
S01427	chr10	38804279	1
S01428	chr10	39133883	1
S01429	chr10	39446064	1
S01430	chr10	39522998	1
S01431	chr10	41089003	1
S01432	chr10	41089009	1
S01433	chr10	41089054	1
S01434	chr10	41320527	1
S01435	chr10	41320533	1
S01436	chr10	41452533	1
S01437	chr10	41809909	1
S01438	chr10	41809915	1
S01439	chr10	41809932	1
S01440	chr10	41809938	1
S01441	chr10	41899383	1
S01442	chr10	41899397	1
S01443	chr10	42174418	1
S01444	chr10	42364427	1
S01445	chr10	42364433	1
S01446	chr10	42364439	1
S01447	chr10	42364449	1
S01448	chr10	42364455	1
S01449	chr10	42477242	1
S01450	chr10	42477248	1
S01451	chr10	42477244	1
S01452	chr10	42477250	1
S01453	chr10	42477254	1
S01454	chr10	42501961	1
S01455	chr10	42501967	1
S01456	chr10	42501979	1
S01457	chr10	42501985	1
S01458	chr10	42501987	1
S01459	chr10	42696447	1
S01460	chr10	42696506	1
S01461	chr10	42715612	1
S01462	chr10	42740190	1
S01463	chr10	42740196	1
S01464	chr10	42925172	1
S01465	chr10	42988776	1
S01466	chr10	43071334	1
S01467	chr10	43071340	1
S01468	chr10	43127732	1
S01469	chr10	43127738	1
S01470	chr10	43127744	1
S01471	chr10	43510111	1
S01472	chr10	43511284	1
S01473	chr10	43511377	1
S01474	chr10	43529276	1
S01475	chr10	43529282	1
S01476	chr10	43550331	1
S01477	chr10	43687182	1
S01478	chr10	43687188	1
S01479	chr10	43687184	1
S01480	chr10	43687190	1
S01481	chr10	43687196	1
S01482	chr10	43718918	1
S01483	chr10	44457437	1
S01484	chr10	44457443	1
S01485	chr10	44457439	1
S01486	chr10	44457445	1
S01487	chr10	44457441	1
S01488	chr10	44457447	1
S01489	chr10	44457449	1
S01490	chr10	44541385	1
S01491	chr10	44541391	1
S01492	chr10	44687367	1
S01493	chr10	44687373	1
S01494	chr10	44988679	1
S01495	chr10	45049775	1
S01496	chr10	45049781	1
S01497	chr10	45478161	1
S01498	chr10	45537513	1
S01499	chr10	46923706	1
S01500	chr10	51533648	1
S01501	chr10	52320939	1
S01502	chr10	52320945	1
S01503	chr10	53299334	1
S01504	chr10	53299340	1
S01505	chr10	53503751	1
S01506	chr10	53503757	1
S01507	chr10	53625473	1
S01508	chr10	53625479	1
S01509	chr10	53625485	1
S01510	chr10	56228692	1
S01511	chr10	56228698	1
S01512	chr10	58474317	1
S01513	chr10	59232701	1
S01514	chr10	59254094	1
S01515	chr10	59254100	1
S01516	chr10	59254132	1
S01517	chr10	59435909	1
S01518	chr10	59435915	1
S01519	chr10	59549028	1
S01520	chr10	59549034	1
S01521	chr10	59815787	1
S01522	chr10	59815793	1
S01523	chr10	59815789	1
S01524	chr10	59815795	1
S01525	chr10	59815791	1
S01526	chr10	59815797	1
S01527	chr10	59865508	1
S01528	chr10	59879425	1
S01529	chr10	59879421	1
S01530	chr10	59879427	1
S01531	chr10	59879460	1
S01532	chr10	59879466	1
S01533	chr10	59916667	1
S01534	chr10	59917050	1
S01535	chr10	60002795	1
S01536	chr10	60002801	1
S01537	chr10	60002857	1
S01538	chr10	60002863	1
S01539	chr10	60115697	1
S01540	chr10	60163122	1
S01541	chr10	60163128	1
S01542	chr10	60277589	1
S01543	chr10	60277595	1
S01544	chr10	60277644	1
S01545	chr10	60277650	1
S01546	chr10	60277726	1
S01547	chr10	60277921	1
S01548	chr10	60277927	1
S01549	chr10	60280211	1
S01550	chr10	60299805	1
S01551	chr10	60299811	1
S01552	chr10	60355783	1
S01553	chr10	60537128	1
S01554	chr10	60537134	1
S01555	chr10	60653314	1
S01556	chr10	60653320	1
S01557	chr10	60700633	1
S01558	chr10	60700639	1
S01559	chr10	60904909	1
S01560	chr10	60904915	1
S01561	chr10	61042101	1
S01562	chr10	61476165	1
S01563	chr10	61498200	1
S01564	chr10	61498206	1
S01565	chr10	61498208	1
S01566	chr10	61498228	1
S01567	chr10	61498234	1
S01568	chr10	61508430	1
S01569	chr10	61508436	1
S01570	chr10	61577022	1
S01571	chr10	61614171	1
S01572	chr10	61753243	1
S01573	chr10	61753263	1
S01574	chr10	61753267	1
S01575	chr10	61753271	1
S01576	chr10	61753275	1
S01577	chr10	61753315	1
S01578	chr10	61753321	1
S01579	chr10	61753323	1
S01580	chr10	61788704	1
S01581	chr10	61788710	1
S01582	chr10	61839515	1
S01583	chr10	61839521	1
S01584	chr10	61839523	1
S01585	chr10	61956426	1
S01586	chr10	61956432	1
S01587	chr10	62127975	1
S01588	chr10	62127979	1
S01589	chr10	62127985	1
S01590	chr10	62223141	1
S01591	chr10	62235174	1
S01592	chr10	62296366	1
S01593	chr10	62296372	1
S01594	chr10	62359021	1
S01595	chr10	62359029	1
S01596	chr10	62359388	1
S01597	chr10	62359394	1
S01598	chr10	62449981	1
S01599	chr10	62792269	1
S01600	chr10	62792275	1
S01601	chr10	62792343	1
S01602	chr10	62792349	1
S01603	chr10	62990828	1
S01604	chr10	62990830	1
S01605	chr10	62990836	1
S01606	chr10	63243705	1
S01607	chr10	63243711	1
S01608	chr10	63404509	1
S01609	chr10	63404515	1
S01610	chr10	63404511	1
S01611	chr10	63404517	1
S01612	chr10	63404521	1
S01613	chr10	63422043	1
S01614	chr10	63429500	1
S01615	chr10	63429611	1
S01616	chr10	63430062	1
S01617	chr10	63430068	1
S01618	chr10	63431631	1
S01619	chr10	63431637	1
S01620	chr10	64115577	1
S01621	chr10	66788631	1
S01622	chr10	66788637	1
S01623	chr10	66893884	1
S01624	chr10	66893890	1
S01625	chr10	66893909	1
S01626	chr10	66893915	1
S01627	chr10	66937298	1
S01628	chr10	67006877	1
S01629	chr10	67006883	1
S01630	chr10	67006885	1
S01631	chr10	67006881	1
S01632	chr10	67006887	1
S01633	chr10	67006889	1
S01634	chr10	67006891	1
S01635	chr10	67096198	1
S01636	chr10	67377481	1
S01637	chr10	67377487	1
S01638	chr10	67549166	1
S01639	chr10	67549172	1
S01640	chr10	67875946	1
S01641	chr10	67875958	1
S01642	chr10	67979650	1
S01643	chr10	67979656	1
S01644	chr10	68453366	1
S01645	chr10	68453372	1
S01646	chr10	68634528	1
S01647	chr10	68634534	1
S01648	chr10	68795704	1
S01649	chr10	68873357	1
S01650	chr10	68907215	1
S01651	chr10	69170474	1
S01652	chr10	69170480	1
S01653	chr10	69188758	1
S01654	chr10	69188766	1
S01655	chr10	69208505	1
S01656	chr10	69208511	1
S01657	chr10	69215366	1
S01658	chr10	69335973	1
S01659	chr10	69385346	1
S01660	chr10	69385352	1
S01661	chr10	69415181	1
S01662	chr10	69415187	1
S01663	chr10	69773057	1
S01664	chr10	69773063	1
S01665	chr10	69822803	1
S01666	chr10	69822809	1
S01667	chr10	69885900	1
S01668	chr10	69885906	1
S01669	chr10	69930931	1
S01670	chr10	70171501	1
S01671	chr10	70171507	1
S01672	chr10	70206585	1
S01673	chr10	70206591	1
S01674	chr10	70485445	1
S01675	chr10	70830967	1
S01676	chr10	70830969	1
S01677	chr10	70830975	1
S01678	chr10	70830977	1
S01679	chr10	70830973	1
S01680	chr10	70830979	1
S01681	chr10	71462539	1
S01682	chr10	72551752	1
S01683	chr10	72680059	1
S01684	chr10	73096929	1
S01685	chr10	73096935	1
S01686	chr10	73097012	1
S01687	chr10	74966968	1
S01688	chr10	75022550	1
S01689	chr10	75032646	1
S01690	chr10	75032652	1
S01691	chr10	75211920	1
S01692	chr10	75211926	1
S01693	chr10	75211968	1
S01694	chr10	75211974	1
S01695	chr10	75212013	1
S01696	chr10	75288807	1
S01697	chr10	75378146	1
S01698	chr10	75378152	1
S01699	chr10	75518010	1
S01700	chr10	75740610	1
S01701	chr10	75788947	1
S01702	chr10	75788955	1
S01703	chr10	75798390	1
S01704	chr10	75818576	1
S01705	chr10	75862417	1
S01706	chr10	75862423	1
S01707	chr10	76010942	1
S01708	chr10	76166938	1
S01709	chr10	76166942	1
S01710	chr10	76166944	1
S01711	chr10	76166950	1
S01712	chr10	76237516	1
S01713	chr10	76237839	1
S01714	chr10	76237845	1
S01715	chr10	76237900	1
S01716	chr10	76237906	1
S01717	chr10	76237984	1
S01718	chr10	76237990	1
S01719	chr10	76419819	1
S01720	chr10	76423470	1
S01721	chr10	76423476	1
S01722	chr10	76531595	1
S01723	chr10	76531601	1
S01724	chr10	76570524	1
S01725	chr10	76967487	1
S01726	chr10	76967497	1
S01727	chr10	76967503	1
S01728	chr10	77002413	1
S01729	chr10	77002419	1
S01730	chr10	77033141	1
S01731	chr10	77033147	1
S01732	chr10	77033232	1
S01733	chr10	77042273	1
S01734	chr10	77042279	1
S01735	chr10	77259204	1
S01736	chr10	77259210	1
S01737	chr10	77316850	1
S01738	chr10	77316860	1
S01739	chr10	77316866	1
S01740	chr10	77316872	1
S01741	chr10	77515880	1
S01742	chr10	77515886	1
S01743	chr10	77522962	1
S01744	chr10	77522968	1
S01745	chr10	77528819	1
S01746	chr10	77581578	1
S01747	chr10	77581584	1
S01748	chr10	78009900	1
S01749	chr10	78169850	1
S01750	chr10	78169856	1
S01751	chr10	78399380	1
S01752	chr10	78402152	1
S01753	chr10	78464945	1
S01754	chr10	78482090	1
S01755	chr10	78482096	1
S01756	chr10	78574433	1
S01757	chr10	78574439	1
S01758	chr10	78747152	1
S01759	chr10	78747158	1
S01760	chr10	78787871	1
S01761	chr10	78787877	1
S01762	chr10	79722916	1
S01763	chr10	79739204	1
S01764	chr10	79739210	1
S01765	chr10	79746573	1
S01766	chr10	79746579	1
S01767	chr10	79746585	1
S01768	chr10	79746712	1
S01769	chr10	79767520	1
S01770	chr10	79872502	1
S01771	chr10	79872508	1
S01772	chr10	79926632	1
S01773	chr10	79926628	1
S01774	chr10	79926634	1
S01775	chr10	79959642	1
S01776	chr10	79959892	1
S01777	chr10	79959963	1
S01778	chr10	79959969	1
S01779	chr10	80053507	1
S01780	chr10	80053513	1
S01781	chr10	80137662	1
S01782	chr10	80137668	1
S01783	chr10	80158827	1
S01784	chr10	80168255	1
S01785	chr10	80168264	1
S01786	chr10	80168270	1
S01787	chr10	80182413	1
S01788	chr10	80182419	1
S01789	chr10	80182417	1
S01790	chr10	80182425	1
S01791	chr10	80182445	1
S01792	chr10	80182498	1
S01793	chr10	80239009	1
S01794	chr10	80239015	1
S01795	chr10	80249091	1
S01796	chr10	80249097	1
S01797	chr10	80264884	1
S01798	chr10	80264890	1
S01799	chr10	80264923	1
S01800	chr10	80264929	1
S01801	chr10	80292439	1
S01802	chr10	80292445	1
S01803	chr10	80295923	1
S01804	chr10	80295929	1
S01805	chr10	80296292	1
S01806	chr10	80296298	1
S01807	chr10	80306347	1
S01808	chr10	80306353	1
S01809	chr10	80345334	1
S01810	chr10	80345340	1
S01811	chr10	80358071	1
S01812	chr10	80358077	1
S01813	chr10	80358083	1
S01814	chr10	80398862	1
S01815	chr10	80398868	1
S01816	chr10	80398926	1
S01817	chr10	80398932	1
S01818	chr10	80398956	1
S01819	chr10	80398962	1
S01820	chr10	80399922	1
S01821	chr10	80406800	1
S01822	chr10	80446413	1
S01823	chr10	80446419	1
S01824	chr10	80602840	1
S01825	chr10	80603112	1
S01826	chr10	80603118	1
S01827	chr10	80603139	1
S01828	chr10	80644474	1
S01829	chr10	80644480	1
S01830	chr10	80644524	1
S01831	chr10	80644571	1
S01832	chr10	80676450	1
S01833	chr10	80676456	1
S01834	chr10	80676534	1
S01835	chr10	80676540	1
S01836	chr10	80676604	1
S01837	chr10	80676610	1
S01838	chr10	80676728	1
S01839	chr10	80676734	1
S01840	chr10	80798299	1
S01841	chr10	80798305	1
S01842	chr10	80798561	1
S01843	chr10	80798629	1
S01844	chr10	80798686	1
S01845	chr10	80798692	1
S01846	chr10	80798694	1
S01847	chr10	80807435	1
S01848	chr10	80807441	1
S01849	chr10	80808309	1
S01850	chr10	80808315	1
S01851	chr10	80826665	1
S01852	chr10	80826671	1
S01853	chr10	80826677	1
S01854	chr10	80835208	1
S01855	chr10	80835214	1
S01856	chr10	80842631	1
S01857	chr10	80842637	1
S01858	chr10	80855209	1
S01859	chr10	80855215	1
S01860	chr10	80855250	1
S01861	chr10	80855256	1
S01862	chr10	80855267	1
S01863	chr10	80898962	1
S01864	chr10	80900362	1
S01865	chr10	80900368	1
S01866	chr10	80900403	1
S01867	chr10	80900409	1
S01868	chr10	80900446	1
S01869	chr10	80901155	1
S01870	chr10	80933770	1
S01871	chr10	80933776	1
S01872	chr10	80975723	1
S01873	chr10	80975729	1
S01874	chr10	80992660	1
S01875	chr10	80992666	1
S01876	chr10	81060159	1
S01877	chr10	81060165	1
S01878	chr10	81060171	1
S01879	chr10	81060181	1
S01880	chr10	81060211	1
S01881	chr10	81060217	1
S01882	chr10	81060255	1
S01883	chr10	81060261	1
S01884	chr10	81069972	1
S01885	chr10	81069978	1
S01886	chr10	81070041	1
S01887	chr10	81070096	1
S01888	chr10	81070102	1
S01889	chr10	81105879	1
S01890	chr10	81105885	1
S01891	chr10	81167792	1
S01892	chr10	81167868	1
S01893	chr10	81167874	1
S01894	chr10	81173275	1
S01895	chr10	81173281	1
S01896	chr10	81173286	1
S01897	chr10	81173292	1
S01898	chr10	81174751	1
S01899	chr10	81174757	1
S01900	chr10	81175145	1
S01901	chr10	81176462	1
S01902	chr10	81176468	1
S01903	chr10	81182020	1
S01904	chr10	81182026	1
S01905	chr10	81192429	1
S01906	chr10	81192435	1
S01907	chr10	81192468	1
S01908	chr10	81192474	1
S01909	chr10	81192483	1
S01910	chr10	81192489	1
S01911	chr10	81266689	1
S01912	chr10	81266695	1
S01913	chr10	81287788	1
S01914	chr10	81287794	1
S01915	chr10	81320727	1
S01916	chr10	81346171	1
S01917	chr10	81346177	1
S01918	chr10	81375506	1
S01919	chr10	81375508	1
S01920	chr10	81375514	1
S01921	chr10	81384227	1
S01922	chr10	81384233	1
S01923	chr10	81420713	1
S01924	chr10	81420719	1
S01925	chr10	81457788	1
S01926	chr10	81457794	1
S01927	chr10	81512054	1
S01928	chr10	81512060	1
S01929	chr10	81604962	1
S01930	chr10	81604968	1
S01931	chr10	81604970	1
S01932	chr10	81604966	1
S01933	chr10	81604972	1
S01934	chr10	81627701	1
S01935	chr10	81627707	1
S01936	chr10	81643856	1
S01937	chr10	81643899	1
S01938	chr10	81643905	1
S01939	chr10	81997306	1
S01940	chr10	81997312	1
S01941	chr10	81997363	1
S01942	chr10	81997365	1
S01943	chr10	81997371	1
S01944	chr10	82048394	1
S01945	chr10	82048400	1
S01946	chr10	82048460	1
S01947	chr10	82048466	1
S01948	chr10	82128276	1
S01949	chr10	82128282	1
S01950	chr10	82128343	1
S01951	chr10	82128349	1
S01952	chr10	82178611	1
S01953	chr10	82178686	1
S01954	chr10	82178692	1
S01955	chr10	82354558	1
S01956	chr10	82354564	1
S01957	chr10	82623222	1
S01958	chr10	82623228	1
S01959	chr10	82667791	1
S01960	chr10	82838631	1
S01961	chr10	82855101	1
S01962	chr10	82901640	1
S01963	chr10	82976290	1
S01964	chr10	83027046	1
S01965	chr10	83027052	1
S01966	chr10	83027058	1
S01967	chr10	83199272	1
S01968	chr10	83199278	1
S01969	chr10	83199274	1
S01970	chr10	83199280	1
S01971	chr10	83199276	1
S01972	chr10	83199282	1
S01973	chr10	83199284	1
S01974	chr10	83199286	1
S01975	chr10	83199288	1
S01976	chr10	83210279	1
S01977	chr10	83210283	1
S01978	chr10	83232739	1
S01979	chr10	83337609	1
S01980	chr10	83337615	1
S01981	chr10	83337627	1
S01982	chr10	83337744	1
S01983	chr10	83428940	1
S01984	chr10	83428946	1
S01985	chr10	83434817	1
S01986	chr10	83434823	1
S01987	chr10	83513352	1
S01988	chr10	83662033	1
S01989	chr10	83662039	1
S01990	chr10	83722828	1
S01991	chr10	83742347	1
S01992	chr10	83742353	1
S01993	chr10	83742359	1
S01994	chr10	83742355	1
S01995	chr10	83742361	1
S01996	chr10	84305278	1
S01997	chr10	84305284	1
S01998	chr10	84457851	1
S01999	chr10	84752544	1
[truncated: 15,019 more rows]
