# Supplementary material for: cuRRBS: simple and robust evaluation of enzyme combinations for reduced representation approaches
Source: Nucleic Acids Res. 2017 Sep 19;45(20):11559–69. doi: 10.1093/nar/gkx814 (PMC5714207; doi:10.1093/nar/gkx814)
Supplement: Supplementary Data [file gkx814_supp.zip › nar-02012-n-2017-File014.csv]

Site_ID	Chr	Coordinate	Weight
1	1	43908	1
2	1	43983	1
3	1	43999	1
4	1	44044	1
5	1	44232	1
6	1	44363	1
7	1	44416	1
8	1	44473	1
9	1	44486	1
10	1	44504	1
11	1	44533	1
12	1	44543	1
13	1	44685	1
14	1	44691	1
15	1	44698	1
16	1	44714	1
17	1	44723	1
18	1	44738	1
19	1	44918	1
20	1	44923	1
21	1	44951	1
22	1	44982	1
23	1	45009	1
24	1	45056	1
25	1	108416	1
26	1	108500	1
27	1	108566	1
28	1	108614	1
29	1	108628	1
30	1	108757	1
31	1	108783	1
32	1	182876	1
33	1	182879	1
34	1	182894	1
35	1	435220	1
36	1	435232	1
37	1	435263	1
38	1	435296	1
39	1	435308	1
40	1	435324	1
41	1	435370	1
42	1	465523	1
43	1	465530	1
44	1	529245	1
45	1	529249	1
46	1	529341	1
47	1	664230	1
48	1	664455	1
49	1	664605	1
50	1	664834	1
51	1	664851	1
52	1	789163	1
53	1	789204	1
54	1	789214	1
55	1	789248	1
56	1	789354	1
57	1	789612	1
58	1	789677	1
59	1	789824	1
60	1	789850	1
61	1	789879	1
62	1	789892	1
63	1	953658	1
64	1	953718	1
65	1	953726	1
66	1	953766	1
67	1	953918	1
68	1	953965	1
69	1	953999	1
70	1	1132454	1
71	1	1132567	1
72	1	1132600	1
73	1	1132622	1
74	1	1132744	1
75	1	1132824	1
76	1	1132917	1
77	1	1132932	1
78	1	1133051	1
79	1	1133069	1
80	1	1424639	1
81	1	1424675	1
82	1	1424765	1
83	1	1433122	1
84	1	1433173	1
85	1	1517428	1
86	1	1517468	1
87	1	1517471	1
88	1	1517475	1
89	1	1517625	1
90	1	1517740	1
91	1	1546484	1
92	1	1546533	1
93	1	1546586	1
94	1	1546601	1
95	1	1546634	1
96	1	1546699	1
97	1	1546703	1
98	1	1546834	1
99	1	1574844	1
100	1	1574907	1
101	1	1574920	1
102	1	1574942	1
103	1	1574979	1
104	1	1574993	1
105	1	1575088	1
106	1	1575319	1
107	1	1575367	1
108	1	1575377	1
109	1	1575398	1
110	1	1575407	1
111	1	1642827	1
112	1	1642898	1
113	1	1642915	1
114	1	1965110	1
115	1	1965218	1
116	1	2233833	1
117	1	2233843	1
118	1	2233966	1
119	1	2234193	1
120	1	2234210	1
121	1	2234229	1
122	1	2234302	1
123	1	2234312	1
124	1	2234321	1
125	1	2234332	1
126	1	2234432	1
127	1	2516920	1
128	1	2517007	1
129	1	2517035	1
130	1	2517072	1
131	1	2532933	1
132	1	2532938	1
133	1	2532956	1
134	1	2532959	1
135	1	2532992	1
136	1	2533020	1
137	1	2533057	1
138	1	2533091	1
139	1	2533117	1
140	1	2533122	1
141	1	2533145	1
142	1	2533166	1
143	1	2533193	1
144	1	2533241	1
145	1	2533267	1
146	1	2533270	1
147	1	2533273	1
148	1	2533328	1
149	1	2533343	1
150	1	2533386	1
151	1	2533418	1
152	1	2533441	1
153	1	2533464	1
154	1	2533493	1
155	1	2533517	1
156	1	2533538	1
157	1	2533559	1
158	1	2533622	1
159	1	2533628	1
160	1	2533631	1
161	1	2533639	1
162	1	2533739	1
163	1	2533777	1
164	1	2533799	1
165	1	2533857	1
166	1	2533875	1
167	1	2533901	1
168	1	2533945	1
169	1	2533952	1
170	1	2533991	1
171	1	2533997	1
172	1	2534498	1
173	1	2534538	1
174	1	2534557	1
175	1	2534578	1
176	1	2534639	1
177	1	2534695	1
178	1	2534711	1
179	1	2534722	1
180	1	2534741	1
181	1	2534748	1
182	1	2534759	1
183	1	2534813	1
184	1	2534840	1
185	1	3059369	1
186	1	3059420	1
187	1	3059432	1
188	1	3059441	1
189	1	3059453	1
190	1	3059467	1
191	1	3059533	1
192	1	3092646	1
193	1	3092767	1
194	1	3092859	1
195	1	3092908	1
196	1	3092911	1
197	1	3092916	1
198	1	3092926	1
199	1	3092958	1
200	1	3092979	1
201	1	3171657	1
202	1	3171772	1
203	1	3171790	1
204	1	3184932	1
205	1	3185037	1
206	1	3185046	1
207	1	3185103	1
208	1	3185157	1
209	1	3185182	1
210	1	3185223	1
211	1	3185233	1
212	1	3217956	1
213	1	3217978	1
214	1	3217989	1
215	1	3217998	1
216	1	3247319	1
217	1	3247442	1
218	1	3247609	1
219	1	3247648	1
220	1	3399625	1
221	1	3399703	1
222	1	3431193	1
223	1	3431270	1
224	1	3431367	1
225	1	3431434	1
226	1	3431497	1
227	1	3431516	1
228	1	3440250	1
229	1	3440413	1
230	1	3440483	1
231	1	3440537	1
232	1	3440762	1
233	1	3440773	1
234	1	3440835	1
235	1	3440851	1
236	1	3441958	1
237	1	3447002	1
238	1	3447089	1
239	1	3447139	1
240	1	3447259	1
241	1	3447373	1
242	1	3478221	1
243	1	3478270	1
244	1	3478410	1
245	1	3478450	1
246	1	3478453	1
247	1	3478505	1
248	1	3478564	1
249	1	3478583	1
250	1	3591223	1
251	1	3591287	1
252	1	3591394	1
253	1	3702280	1
254	1	3702304	1
255	1	3702308	1
256	1	3719848	1
257	1	3719874	1
258	1	3719878	1
259	1	3719888	1
260	1	3719968	1
261	1	3720098	1
262	1	3720353	1
263	1	3720401	1
264	1	3722100	1
265	1	3722115	1
266	1	3722171	1
267	1	3761488	1
268	1	3761570	1
269	1	3761766	1
270	1	3761770	1
271	1	3761797	1
272	1	3761879	1
273	1	3761900	1
274	1	3761956	1
275	1	3762121	1
276	1	3762142	1
277	1	3762177	1
278	1	3762477	1
279	1	3762718	1
280	1	3762743	1
281	1	3762962	1
282	1	3762972	1
283	1	3762976	1
284	1	3762979	1
285	1	3762989	1
286	1	3763010	1
287	1	3763055	1
288	1	3763079	1
289	1	3763181	1
290	1	3763188	1
291	1	3763197	1
292	1	3763202	1
293	1	3769852	1
294	1	3769935	1
295	1	3770157	1
296	1	3770248	1
297	1	3778594	1
298	1	3778633	1
299	1	3887285	1
300	1	3887305	1
301	1	3887315	1
302	1	3887385	1
303	1	3887397	1
304	1	3887435	1
305	1	3887510	1
306	1	3975245	1
307	1	3975296	1
308	1	3975468	1
309	1	4077395	1
310	1	4119544	1
311	1	4119629	1
312	1	4119647	1
313	1	4119683	1
314	1	4119711	1
315	1	4119748	1
316	1	4132026	1
317	1	4132040	1
318	1	4132047	1
319	1	4132051	1
320	1	4132059	1
321	1	4132102	1
322	1	4189128	1
323	1	4189167	1
324	1	4189361	1
325	1	4189409	1
326	1	4189442	1
327	1	4189449	1
328	1	4189473	1
329	1	4189504	1
330	1	4291630	1
331	1	4381910	1
332	1	4382001	1
333	1	4461099	1
334	1	4461171	1
335	1	4524707	1
336	1	4524745	1
337	1	4524811	1
338	1	4524917	1
339	1	4524945	1
340	1	4524964	1
341	1	4525047	1
342	1	4525091	1
343	1	4525495	1
344	1	4525578	1
345	1	4525657	1
346	1	4525706	1
347	1	4525739	1
348	1	4525744	1
349	1	4525748	1
350	1	4525752	1
351	1	4525834	1
352	1	4525841	1
353	1	4525926	1
354	1	4526256	1
355	1	4526389	1
356	1	4526398	1
357	1	4526456	1
358	1	4526512	1
359	1	4526632	1
360	1	4526737	1
361	1	4526763	1
362	1	4526769	1
363	1	4526772	1
364	1	4526926	1
365	1	4535741	1
366	1	4535807	1
367	1	4535900	1
368	1	4535906	1
369	1	4539757	1
370	1	4539879	1
371	1	4539931	1
372	1	4540051	1
373	1	4540092	1
374	1	4540119	1
375	1	4540256	1
376	1	4597994	1
377	1	4598072	1
378	1	4611660	1
379	1	4611746	1
380	1	4611751	1
381	1	4611762	1
382	1	4611778	1
383	1	4611883	1
384	1	4680026	1
385	1	4680058	1
386	1	4718811	1
387	1	4718867	1
388	1	4718882	1
389	1	4718898	1
390	1	4718976	1
391	1	4718984	1
392	1	4719027	1
393	1	4719038	1
394	1	4719063	1
395	1	4771849	1
396	1	4771863	1
397	1	4771871	1
398	1	4896664	1
399	1	4896782	1
400	1	4896807	1
401	1	4896893	1
402	1	4896917	1
403	1	4897002	1
404	1	4897096	1
405	1	4897174	1
406	1	4897233	1
407	1	4897294	1
408	1	4897332	1
409	1	4897412	1
410	1	4897425	1
411	1	4897448	1
412	1	4897515	1
413	1	4897533	1
414	1	5123827	1
415	1	5123850	1
416	1	5123905	1
417	1	5123913	1
418	1	5124008	1
419	1	5124057	1
420	1	5124099	1
421	1	5124260	1
422	1	5124318	1
423	1	5124384	1
424	1	5124389	1
425	1	5124459	1
426	1	5124462	1
427	1	5129739	1
428	1	5129934	1
429	1	5129939	1
430	1	5129954	1
431	1	5130297	1
432	1	5193025	1
433	1	5193161	1
434	1	5193170	1
435	1	5193200	1
436	1	5193222	1
437	1	5193247	1
438	1	5193293	1
439	1	5193316	1
440	1	5193361	1
441	1	5193388	1
442	1	5284412	1
443	1	5284431	1
444	1	5284434	1
445	1	5284544	1
446	1	5284552	1
447	1	5284573	1
448	1	5284678	1
449	1	5284698	1
450	1	5284707	1
451	1	5284817	1
452	1	5284843	1
453	1	5284880	1
454	1	5284893	1
455	1	5285214	1
456	1	5285220	1
457	1	5285227	1
458	1	5285243	1
459	1	5285252	1
460	1	5285267	1
461	1	5285450	1
462	1	5285627	1
463	1	5285659	1
464	1	5285781	1
465	1	5285832	1
466	1	5285842	1
467	1	5285943	1
468	1	5285992	1
469	1	5286011	1
470	1	5286049	1
471	1	5286302	1
472	1	5289456	1
473	1	5289534	1
474	1	5325077	1
475	1	5346493	1
476	1	5346642	1
477	1	5346757	1
478	1	5346805	1
479	1	5346811	1
480	1	5346952	1
481	1	5346955	1
482	1	5391442	1
483	1	5391578	1
484	1	5391583	1
485	1	5391590	1
486	1	5391605	1
487	1	5391630	1
488	1	5392018	1
489	1	5392081	1
490	1	5392493	1
491	1	5392516	1
492	1	5392555	1
493	1	5392666	1
494	1	5436867	1
495	1	5436925	1
496	1	5436935	1
497	1	5437020	1
498	1	5437029	1
499	1	5437048	1
500	1	5437057	1
501	1	5437467	1
502	1	5437767	1
503	1	5437815	1
504	1	5437901	1
505	1	5437935	1
506	1	5548519	1
507	1	5548547	1
508	1	5548559	1
509	1	5548571	1
510	1	5548578	1
511	1	5548699	1
512	1	5548714	1
513	1	5548726	1
514	1	5548737	1
515	1	5548744	1
516	1	5548752	1
517	1	5548775	1
518	1	5548790	1
519	1	5612184	1
520	1	5612285	1
521	1	5678956	1
522	1	5678998	1
523	1	5679012	1
524	1	5679073	1
525	1	5679234	1
526	1	5679287	1
527	1	5679305	1
528	1	5679324	1
529	1	5679339	1
530	1	5681073	1
531	1	5681076	1
532	1	5681117	1
533	1	5681175	1
534	1	5681212	1
535	1	5681242	1
536	1	5681252	1
537	1	5681277	1
538	1	5681303	1
539	1	5681329	1
540	1	5681352	1
541	1	5862795	1
542	1	5862815	1
543	1	5862968	1
544	1	5863010	1
545	1	5863022	1
546	1	5863106	1
547	1	5863229	1
548	1	5863236	1
549	1	5863377	1
550	1	5863484	1
551	1	5863494	1
552	1	5863497	1
553	1	5963363	1
554	1	5976611	1
555	1	5976632	1
556	1	5976661	1
557	1	5976677	1
558	1	5976775	1
559	1	5976802	1
560	1	5976996	1
561	1	6191305	1
562	1	6191349	1
563	1	6191376	1
564	1	6191389	1
565	1	6191404	1
566	1	6218310	1
567	1	6218338	1
568	1	6218411	1
569	1	6218589	1
570	1	6218710	1
571	1	6218719	1
572	1	6218724	1
573	1	6218732	1
574	1	6218737	1
575	1	6218849	1
576	1	6218888	1
577	1	6219097	1
578	1	6219119	1
579	1	6219157	1
580	1	6219244	1
581	1	6219309	1
582	1	6219353	1
583	1	6219379	1
584	1	6219412	1
585	1	6219420	1
586	1	6219467	1
587	1	6219568	1
588	1	6219728	1
589	1	6219874	1
590	1	6219995	1
591	1	6220045	1
592	1	6220090	1
593	1	6220189	1
594	1	6220266	1
595	1	6220306	1
596	1	6220392	1
597	1	6220409	1
598	1	6220501	1
599	1	6220544	1
600	1	6220604	1
601	1	6220680	1
602	1	6220695	1
603	1	6220774	1
604	1	6220908	1
605	1	6220914	1
606	1	6274042	1
607	1	6274065	1
608	1	6274090	1
609	1	6274117	1
610	1	6274142	1
611	1	6274152	1
612	1	6274182	1
613	1	6274197	1
614	1	6274208	1
615	1	6274219	1
616	1	6274277	1
617	1	6274298	1
618	1	6274318	1
619	1	6274321	1
620	1	6274401	1
621	1	6274446	1
622	1	6274489	1
623	1	6274495	1
624	1	6274623	1
625	1	6274659	1
626	1	6274674	1
627	1	6274696	1
628	1	6274748	1
629	1	6274790	1
630	1	6274805	1
631	1	6274848	1
632	1	6274880	1
633	1	6325131	1
634	1	6325172	1
635	1	6325211	1
636	1	6325215	1
637	1	6325343	1
638	1	6325405	1
639	1	6325410	1
640	1	6325437	1
641	1	6325608	1
642	1	6325612	1
643	1	6325667	1
644	1	6325679	1
645	1	6325683	1
646	1	6393774	1
647	1	6393800	1
648	1	6393939	1
649	1	6393976	1
650	1	6393982	1
651	1	6394023	1
652	1	6394048	1
653	1	6394070	1
654	1	6394197	1
655	1	6394202	1
656	1	6394221	1
657	1	6538569	1
658	1	6538587	1
659	1	6538701	1
660	1	6538988	1
661	1	6539499	1
662	1	6539525	1
663	1	6539725	1
664	1	6540021	1
665	1	6540186	1
666	1	6540206	1
667	1	6540240	1
668	1	6540357	1
669	1	6540925	1
670	1	6541187	1
671	1	6541194	1
672	1	6541274	1
673	1	6541307	1
674	1	6541339	1
675	1	6541342	1
676	1	6541428	1
677	1	6541450	1
678	1	6541462	1
679	1	6541495	1
680	1	6541515	1
681	1	6541533	1
682	1	6541553	1
683	1	6541835	1
684	1	6541998	1
685	1	6542128	1
686	1	6542149	1
687	1	6542191	1
688	1	6542380	1
689	1	6542535	1
690	1	6542550	1
691	1	6542783	1
692	1	6542786	1
693	1	6542811	1
694	1	6542838	1
695	1	6542856	1
696	1	6542869	1
697	1	6542897	1
698	1	6542945	1
699	1	6542959	1
700	1	6543525	1
701	1	6543610	1
702	1	6543630	1
703	1	6543642	1
704	1	6543651	1
705	1	6543683	1
706	1	6735252	1
707	1	6735256	1
708	1	6735313	1
709	1	6735502	1
710	1	6735784	1
711	1	6736247	1
712	1	6736307	1
713	1	6736314	1
714	1	6736447	1
715	1	6736597	1
716	1	6736694	1
717	1	6736697	1
718	1	6736728	1
719	1	6736880	1
720	1	6736960	1
721	1	6737010	1
722	1	6737103	1
723	1	6737122	1
724	1	6737152	1
725	1	6737340	1
726	1	6737568	1
727	1	6737582	1
728	1	6737639	1
729	1	6840421	1
730	1	6840498	1
731	1	6840601	1
732	1	6845584	1
733	1	6845626	1
734	1	6845781	1
735	1	6845807	1
736	1	6845811	1
737	1	6845838	1
738	1	6845860	1
739	1	6845991	1
740	1	6846101	1
741	1	6846191	1
742	1	6846197	1
743	1	6846224	1
744	1	6846227	1
745	1	6846364	1
746	1	6846395	1
747	1	6854913	1
748	1	6854950	1
749	1	6854958	1
750	1	6855021	1
751	1	6855025	1
752	1	6929211	1
753	1	6929243	1
754	1	6929264	1
755	1	6929303	1
756	1	6929343	1
757	1	6929421	1
758	1	7343472	1
759	1	7343538	1
760	1	7343554	1
761	1	7343565	1
762	1	7343666	1
763	1	7343692	1
764	1	7343728	1
765	1	7351665	1
766	1	7351729	1
767	1	7351746	1
768	1	7351752	1
769	1	7351827	1
770	1	7351906	1
771	1	7351942	1
772	1	7352003	1
773	1	7352069	1
774	1	7352114	1
775	1	7352124	1
776	1	7352156	1
777	1	7352326	1
778	1	7352335	1
779	1	7352376	1
780	1	7352384	1
781	1	7352440	1
782	1	7352538	1
783	1	7352582	1
784	1	7352616	1
785	1	7352646	1
786	1	7352729	1
787	1	7352750	1
788	1	7365138	1
789	1	7365184	1
790	1	7365296	1
791	1	7365304	1
792	1	7365430	1
793	1	7365552	1
794	1	7365698	1
795	1	7365746	1
796	1	7365913	1
797	1	7367801	1
798	1	7367823	1
799	1	7367936	1
800	1	7367953	1
801	1	7443111	1
802	1	7443528	1
803	1	7443589	1
804	1	7443622	1
805	1	7443629	1
806	1	7443632	1
807	1	7443748	1
808	1	7443765	1
809	1	7443808	1
810	1	7443904	1
811	1	7444047	1
812	1	7444126	1
813	1	7444141	1
814	1	7444147	1
815	1	7444170	1
816	1	7444177	1
817	1	7444267	1
818	1	7444356	1
819	1	7452531	1
820	1	7452624	1
821	1	7452730	1
822	1	7452758	1
823	1	7533276	1
824	1	7533280	1
825	1	7533291	1
826	1	7533299	1
827	1	7533576	1
828	1	7533649	1
829	1	7533771	1
830	1	7533798	1
831	1	7533843	1
832	1	7533911	1
833	1	7534008	1
834	1	7538783	1
835	1	7538795	1
836	1	7539022	1
837	1	7539043	1
838	1	7539111	1
839	1	7539132	1
840	1	7539135	1
841	1	7539150	1
842	1	7609505	1
843	1	7609516	1
844	1	7609523	1
845	1	7609543	1
846	1	7609568	1
847	1	7609594	1
848	1	7609605	1
849	1	7609609	1
850	1	7609621	1
851	1	7708068	1
852	1	7720387	1
853	1	7720486	1
854	1	7721363	1
855	1	7721483	1
856	1	7721585	1
857	1	7721673	1
858	1	7721908	1
859	1	7722020	1
860	1	7722546	1
861	1	7722550	1
862	1	7722558	1
863	1	7722569	1
864	1	7722594	1
865	1	7722603	1
866	1	7722608	1
867	1	7722700	1
868	1	7722750	1
869	1	7722798	1
870	1	7722877	1
871	1	7761229	1
872	1	7761275	1
873	1	7761287	1
874	1	7761308	1
875	1	7761401	1
876	1	7761471	1
877	1	7761547	1
878	1	7761592	1
879	1	7761659	1
880	1	7761692	1
881	1	7761739	1
882	1	7761771	1
883	1	7761783	1
884	1	7761789	1
885	1	7761826	1
886	1	7761924	1
887	1	7761941	1
888	1	7761997	1
889	1	7762018	1
890	1	7762030	1
891	1	7762058	1
892	1	7762076	1
893	1	7762109	1
894	1	7762142	1
895	1	7762628	1
896	1	7762859	1
897	1	7762882	1
898	1	7762946	1
899	1	7762971	1
900	1	7763041	1
901	1	7763331	1
902	1	7918358	1
903	1	7918402	1
904	1	7918481	1
905	1	7918509	1
906	1	7918667	1
907	1	7918759	1
908	1	7918847	1
909	1	7982211	1
910	1	7982410	1
911	1	7982461	1
912	1	7982506	1
913	1	7982680	1
914	1	7982696	1
915	1	7982750	1
916	1	7982901	1
917	1	7982944	1
918	1	7982970	1
919	1	7983002	1
920	1	8016395	1
921	1	8016446	1
922	1	8016458	1
923	1	8016463	1
924	1	8016469	1
925	1	8016474	1
926	1	8016537	1
927	1	8016542	1
928	1	8016553	1
929	1	8016558	1
930	1	8016568	1
931	1	8016730	1
932	1	8016780	1
933	1	8016814	1
934	1	8016839	1
935	1	8016861	1
936	1	8016875	1
937	1	8016915	1
938	1	8016954	1
939	1	8017184	1
940	1	8017215	1
941	1	8017250	1
942	1	8017328	1
943	1	8017350	1
944	1	8017356	1
945	1	8017363	1
946	1	8017366	1
947	1	8017376	1
948	1	8017416	1
949	1	8017428	1
950	1	8017487	1
951	1	8017510	1
952	1	8017549	1
953	1	8017566	1
954	1	8017577	1
955	1	8017669	1
956	1	8017712	1
957	1	8017718	1
958	1	8017734	1
959	1	8017747	1
960	1	8017760	1
961	1	8017777	1
962	1	8031379	1
963	1	8031510	1
964	1	8031516	1
965	1	8177363	1
966	1	8177375	1
967	1	8177404	1
968	1	8177436	1
969	1	8447605	1
970	1	8447619	1
971	1	8447629	1
972	1	8447721	1
973	1	8447774	1
974	1	8447865	1
975	1	8448028	1
976	1	8448123	1
977	1	8448128	1
978	1	8448187	1
979	1	8454867	1
980	1	8454886	1
981	1	8454891	1
982	1	8454930	1
983	1	8454935	1
984	1	8454958	1
985	1	8455587	1
986	1	8455605	1
987	1	8455650	1
988	1	8455667	1
989	1	8455683	1
990	1	8455746	1
991	1	8455749	1
992	1	8455759	1
993	1	8456186	1
994	1	8456243	1
995	1	8456262	1
996	1	8456265	1
997	1	8456281	1
998	1	8456496	1
999	1	8456499	1
1000	1	8456532	1
1001	1	8456555	1
1002	1	8456558	1
1003	1	8456562	1
1004	1	8456759	1
1005	1	8456768	1
1006	1	8456781	1
1007	1	8459588	1
1008	1	8459645	1
1009	1	8459654	1
1010	1	8459660	1
1011	1	8459666	1
1012	1	8459669	1
1013	1	8459684	1
1014	1	8459711	1
1015	1	8459731	1
1016	1	8460060	1
1017	1	8460085	1
1018	1	8460106	1
1019	1	8460221	1
1020	1	8460270	1
1021	1	8460288	1
1022	1	8460331	1
1023	1	8460389	1
1024	1	8460417	1
1025	1	8460440	1
1026	1	8460468	1
1027	1	8460503	1
1028	1	8460538	1
1029	1	8460878	1
1030	1	8460927	1
1031	1	8460936	1
1032	1	8460942	1
1033	1	8498416	1
1034	1	8498422	1
1035	1	8498444	1
1036	1	8498454	1
1037	1	8498530	1
1038	1	8672928	1
1039	1	8673024	1
1040	1	8673078	1
1041	1	8673119	1
1042	1	8673208	1
1043	1	8673343	1
1044	1	8673372	1
1045	1	8673407	1
1046	1	8673415	1
1047	1	8673451	1
1048	1	8673496	1
1049	1	8673672	1
1050	1	8673726	1
1051	1	8673799	1
1052	1	8674012	1
1053	1	8795374	1
1054	1	8795405	1
1055	1	8795427	1
1056	1	8795473	1
1057	1	8795554	1
1058	1	8795575	1
1059	1	8795587	1
1060	1	8795592	1
1061	1	8795595	1
1062	1	8795606	1
1063	1	8795724	1
1064	1	8795757	1
1065	1	8795767	1
1066	1	8795838	1
1067	1	8795847	1
1068	1	8796555	1
1069	1	8796578	1
1070	1	8796582	1
1071	1	8796648	1
1072	1	8796696	1
1073	1	8796759	1
1074	1	8796838	1
1075	1	8796884	1
1076	1	8796901	1
1077	1	8796933	1
1078	1	8796943	1
1079	1	8796952	1
1080	1	8796988	1
1081	1	8797019	1
1082	1	8797036	1
1083	1	8797042	1
1084	1	8797045	1
1085	1	8797056	1
1086	1	8797075	1
1087	1	8797921	1
1088	1	8798028	1
1089	1	8798084	1
1090	1	8798103	1
1091	1	8798115	1
1092	1	8798137	1
1093	1	8798186	1
1094	1	8798209	1
1095	1	8798235	1
1096	1	8924389	1
1097	1	8924403	1
1098	1	8924542	1
1099	1	8924599	1
1100	1	8924717	1
1101	1	8924903	1
1102	1	8925145	1
1103	1	8925161	1
1104	1	8925182	1
1105	1	8986951	1
1106	1	8987081	1
1107	1	8987085	1
1108	1	8987171	1
1109	1	9004846	1
1110	1	9004856	1
1111	1	9004924	1
1112	1	9004940	1
1113	1	9004966	1
1114	1	9004992	1
1115	1	9005010	1
1116	1	9005015	1
1117	1	9005021	1
1118	1	9005060	1
1119	1	9005080	1
1120	1	9005228	1
1121	1	9005260	1
1122	1	9005263	1
1123	1	9006359	1
1124	1	9006374	1
1125	1	9006414	1
1126	1	9006461	1
1127	1	9006500	1
1128	1	9006530	1
1129	1	9006533	1
1130	1	9006536	1
1131	1	9006614	1
1132	1	9006644	1
1133	1	9006655	1
1134	1	9006666	1
1135	1	9006674	1
1136	1	9006721	1
1137	1	9006839	1
1138	1	9006860	1
1139	1	9006972	1
1140	1	9006978	1
1141	1	9006988	1
1142	1	9006997	1
1143	1	9007004	1
1144	1	9007021	1
1145	1	9007036	1
1146	1	9007061	1
1147	1	9007085	1
1148	1	9007731	1
1149	1	9007772	1
1150	1	9007813	1
1151	1	9007901	1
1152	1	9007910	1
1153	1	9007943	1
1154	1	9007949	1
1155	1	9007961	1
1156	1	9007973	1
1157	1	9007978	1
1158	1	9008006	1
1159	1	9008029	1
1160	1	9008035	1
1161	1	9008821	1
1162	1	9008827	1
1163	1	9008874	1
1164	1	9008913	1
1165	1	9008925	1
1166	1	9008931	1
1167	1	9008937	1
1168	1	9009011	1
1169	1	9009015	1
1170	1	9009072	1
1171	1	9009101	1
1172	1	9009115	1
1173	1	9009122	1
1174	1	9009202	1
1175	1	9009206	1
1176	1	9009224	1
1177	1	9009835	1
1178	1	9009845	1
1179	1	9009924	1
1180	1	9009929	1
1181	1	9009938	1
1182	1	9009983	1
1183	1	9009988	1
1184	1	9010052	1
1185	1	9010099	1
1186	1	9010164	1
1187	1	9010248	1
1188	1	9010302	1
1189	1	9010362	1
1190	1	9010367	1
1191	1	9010375	1
1192	1	9010382	1
1193	1	9010411	1
1194	1	9010431	1
1195	1	9010450	1
1196	1	9010455	1
1197	1	9010486	1
1198	1	9010508	1
1199	1	9010518	1
1200	1	9010572	1
1201	1	9010597	1
1202	1	9010610	1
1203	1	9010659	1
1204	1	9010662	1
1205	1	9010669	1
1206	1	9010698	1
1207	1	9010708	1
1208	1	9010754	1
1209	1	9010843	1
1210	1	9010865	1
1211	1	9010900	1
1212	1	9010921	1
1213	1	9010946	1
1214	1	9010967	1
1215	1	9011008	1
1216	1	9011030	1
1217	1	9011112	1
1218	1	9011180	1
1219	1	9011198	1
1220	1	9011208	1
1221	1	9011285	1
1222	1	9011343	1
1223	1	9011366	1
1224	1	9011371	1
1225	1	9011388	1
1226	1	9011396	1
1227	1	9011417	1
1228	1	9011454	1
1229	1	9011519	1
1230	1	9011522	1
1231	1	9011525	1
1232	1	9011534	1
1233	1	9011544	1
1234	1	9011570	1
1235	1	9011636	1
1236	1	9011645	1
1237	1	9011651	1
1238	1	9011666	1
1239	1	9011675	1
1240	1	9011712	1
1241	1	9011773	1
1242	1	9011815	1
1243	1	9011821	1
1244	1	9011824	1
1245	1	9011858	1
1246	1	9011867	1
1247	1	9011896	1
1248	1	9012005	1
1249	1	9012355	1
1250	1	9012361	1
1251	1	9012379	1
1252	1	9012400	1
1253	1	9012431	1
1254	1	9012487	1
1255	1	9012512	1
1256	1	9012529	1
1257	1	9012543	1
1258	1	9012555	1
1259	1	9012583	1
1260	1	9012594	1
1261	1	9012609	1
1262	1	9012622	1
1263	1	9012636	1
1264	1	9012642	1
1265	1	9012659	1
1266	1	9012694	1
1267	1	9013019	1
1268	1	9013040	1
1269	1	9013084	1
1270	1	9013087	1
1271	1	9013094	1
1272	1	9013109	1
1273	1	9013141	1
1274	1	9013148	1
1275	1	9013157	1
1276	1	9013188	1
1277	1	9013211	1
1278	1	9013253	1
1279	1	9013260	1
1280	1	9013944	1
1281	1	9013947	1
1282	1	9013975	1
1283	1	9013987	1
1284	1	9014016	1
1285	1	9014027	1
1286	1	9014043	1
1287	1	9014089	1
1288	1	9014152	1
1289	1	9014231	1
1290	1	9014242	1
1291	1	9014262	1
1292	1	9014279	1
1293	1	9014291	1
1294	1	9014298	1
1295	1	9014309	1
1296	1	9014338	1
1297	1	9014371	1
1298	1	9014374	1
1299	1	9014378	1
1300	1	9014391	1
1301	1	9014406	1
1302	1	9129357	1
1303	1	9129375	1
1304	1	9129423	1
1305	1	9129433	1
1306	1	9129494	1
1307	1	9129565	1
1308	1	9245622	1
1309	1	9245625	1
1310	1	9245631	1
1311	1	9245634	1
1312	1	9245661	1
1313	1	9245677	1
1314	1	9245739	1
1315	1	9245765	1
1316	1	9245811	1
1317	1	9245827	1
1318	1	9283163	1
1319	1	9283243	1
1320	1	9283570	1
1321	1	9283585	1
1322	1	9283598	1
1323	1	9283610	1
1324	1	9329070	1
1325	1	9329162	1
1326	1	9349201	1
1327	1	9349291	1
1328	1	9349296	1
1329	1	9349374	1
1330	1	9349519	1
1331	1	9349532	1
1332	1	9349561	1
1333	1	9349648	1
1334	1	9349701	1
1335	1	9349732	1
1336	1	9349763	1
1337	1	9349792	1
1338	1	9349804	1
1339	1	9349828	1
1340	1	9349940	1
1341	1	9454994	1
1342	1	9455097	1
1343	1	9455109	1
1344	1	9459362	1
1345	1	9459575	1
1346	1	9636206	1
1347	1	9650367	1
1348	1	9650390	1
1349	1	9650397	1
1350	1	9650406	1
1351	1	9650467	1
1352	1	9651209	1
1353	1	9651229	1
1354	1	9651244	1
1355	1	9651351	1
1356	1	9651537	1
1357	1	9651767	1
1358	1	9651955	1
1359	1	9652075	1
1360	1	9652245	1
1361	1	9652282	1
1362	1	9652369	1
1363	1	9652379	1
1364	1	9676538	1
1365	1	9676585	1
1366	1	9676616	1
1367	1	9676621	1
1368	1	9676624	1
1369	1	9676665	1
1370	1	9676668	1
1371	1	9676697	1
1372	1	9676727	1
1373	1	9676741	1
1374	1	9676785	1
1375	1	9676804	1
1376	1	9676865	1
1377	1	9676879	1
1378	1	9676897	1
1379	1	9676906	1
1380	1	9676929	1
1381	1	9676938	1
1382	1	9676961	1
1383	1	9676970	1
1384	1	9676993	1
1385	1	9677002	1
1386	1	9677020	1
1387	1	9677047	1
1388	1	9677073	1
1389	1	9677082	1
1390	1	9677092	1
1391	1	9677876	1
1392	1	9677889	1
1393	1	9677893	1
1394	1	9677896	1
1395	1	9677929	1
1396	1	9677976	1
1397	1	9677988	1
1398	1	9678005	1
1399	1	9678025	1
1400	1	9678036	1
1401	1	9678069	1
1402	1	9678115	1
1403	1	9678738	1
1404	1	9678752	1
1405	1	9678759	1
1406	1	9678769	1
1407	1	9678789	1
1408	1	9678816	1
1409	1	9678857	1
1410	1	9678904	1
1411	1	9678911	1
1412	1	9678948	1
1413	1	9679007	1
1414	1	9679014	1
1415	1	9679056	1
1416	1	9679079	1
1417	1	9679110	1
1418	1	9679119	1
1419	1	9679126	1
1420	1	9679158	1
1421	1	9679173	1
1422	1	9679205	1
1423	1	9679227	1
1424	1	9679625	1
1425	1	9679631	1
1426	1	9679645	1
1427	1	9679658	1
1428	1	9679673	1
1429	1	9679682	1
1430	1	9679712	1
1431	1	9679724	1
1432	1	9679755	1
1433	1	9679836	1
1434	1	9679861	1
1435	1	9679867	1
1436	1	9679888	1
1437	1	9679894	1
1438	1	9679906	1
1439	1	9679912	1
1440	1	9679939	1
1441	1	9679957	1
1442	1	9679962	1
1443	1	9680034	1
1444	1	9680054	1
1445	1	9680065	1
1446	1	9680078	1
1447	1	9680086	1
1448	1	9680107	1
1449	1	9680119	1
1450	1	9680131	1
1451	1	9680167	1
1452	1	9680212	1
1453	1	9680228	1
1454	1	9680241	1
1455	1	9680262	1
1456	1	9680283	1
1457	1	9680296	1
1458	1	9680306	1
1459	1	9680371	1
1460	1	9680400	1
1461	1	9680428	1
1462	1	9680443	1
1463	1	9680446	1
1464	1	9680550	1
1465	1	9680555	1
1466	1	9680573	1
1467	1	9680592	1
1468	1	9680601	1
1469	1	9680616	1
1470	1	9680622	1
1471	1	9680631	1
1472	1	9680640	1
1473	1	9680697	1
1474	1	9680723	1
1475	1	9680733	1
1476	1	9680742	1
1477	1	9680745	1
1478	1	9680748	1
1479	1	9680813	1
1480	1	9680850	1
1481	1	9680862	1
1482	1	9680871	1
1483	1	9680879	1
1484	1	9680896	1
1485	1	9680901	1
1486	1	9680924	1
1487	1	9680959	1
1488	1	9680982	1
1489	1	9681059	1
1490	1	9681069	1
1491	1	9681134	1
1492	1	9681237	1
1493	1	9682357	1
1494	1	9682381	1
1495	1	9682409	1
1496	1	9682413	1
1497	1	9682459	1
1498	1	9682474	1
1499	1	9682495	1
1500	1	9682501	1
1501	1	9682504	1
1502	1	9682514	1
1503	1	9682546	1
1504	1	9682564	1
1505	1	9682622	1
1506	1	9683111	1
1507	1	9683140	1
1508	1	9683143	1
1509	1	9683187	1
1510	1	9683379	1
1511	1	9683388	1
1512	1	9683392	1
1513	1	9683454	1
1514	1	9683520	1
1515	1	9683586	1
1516	1	9683652	1
1517	1	9683718	1
1518	1	9683754	1
1519	1	9683785	1
1520	1	9683902	1
1521	1	9683915	1
1522	1	9683940	1
1523	1	9684007	1
1524	1	9684023	1
1525	1	9684032	1
1526	1	9684038	1
1527	1	9684064	1
1528	1	9684120	1
1529	1	9684392	1
1530	1	9684462	1
1531	1	9684488	1
1532	1	9684600	1
1533	1	9684619	1
1534	1	9684623	1
1535	1	9684678	1
1536	1	9684810	1
1537	1	9684853	1
1538	1	9684869	1
1539	1	9684929	1
1540	1	9684933	1
1541	1	9684937	1
1542	1	9684972	1
1543	1	9685018	1
1544	1	9685033	1
1545	1	9685047	1
1546	1	9685087	1
1547	1	9685133	1
1548	1	9685141	1
1549	1	9685151	1
1550	1	9685175	1
1551	1	9685199	1
1552	1	9685220	1
1553	1	9685248	1
1554	1	9685260	1
1555	1	9685286	1
1556	1	9685295	1
1557	1	9685301	1
1558	1	9685323	1
1559	1	9685327	1
1560	1	9685337	1
1561	1	9685350	1
1562	1	9685353	1
1563	1	9685381	1
1564	1	9685384	1
1565	1	9685419	1
1566	1	9685422	1
1567	1	9685794	1
1568	1	9685848	1
1569	1	9685954	1
1570	1	9685994	1
1571	1	9686091	1
1572	1	9686105	1
1573	1	9686109	1
1574	1	9686164	1
1575	1	9686176	1
1576	1	9686186	1
1577	1	9686221	1
1578	1	9686244	1
1579	1	9686248	1
1580	1	9686303	1
1581	1	9686379	1
1582	1	9686389	1
1583	1	9686399	1
1584	1	9686503	1
1585	1	9686521	1
1586	1	9686887	1
1587	1	9686891	1
1588	1	9686901	1
1589	1	9686971	1
1590	1	9686978	1
1591	1	9686992	1
1592	1	9686998	1
1593	1	9687077	1
1594	1	9687080	1
1595	1	9687704	1
1596	1	9687721	1
1597	1	9687775	1
1598	1	9687808	1
1599	1	9687819	1
1600	1	9687826	1
1601	1	9687833	1
1602	1	9687879	1
1603	1	9687894	1
1604	1	9687927	1
1605	1	9687956	1
1606	1	9687993	1
1607	1	9687996	1
1608	1	9688057	1
1609	1	9688085	1
1610	1	9688119	1
1611	1	9688784	1
1612	1	9688792	1
1613	1	9688831	1
1614	1	9688879	1
1615	1	9688896	1
1616	1	9688926	1
1617	1	9688951	1
1618	1	9688970	1
1619	1	9688993	1
1620	1	9689007	1
1621	1	9689056	1
1622	1	9689071	1
1623	1	9689074	1
1624	1	9689088	1
1625	1	9689104	1
1626	1	9689114	1
1627	1	9689138	1
1628	1	9689176	1
1629	1	9689231	1
1630	1	9689252	1
1631	1	9689591	1
1632	1	9689629	1
1633	1	9689677	1
1634	1	9689686	1
1635	1	9689717	1
1636	1	9689732	1
1637	1	9689761	1
1638	1	9689771	1
1639	1	9689779	1
1640	1	9689798	1
1641	1	9689827	1
1642	1	9689837	1
1643	1	9689849	1
1644	1	9689853	1
1645	1	9689866	1
1646	1	9689959	1
1647	1	9689963	1
1648	1	9689976	1
1649	1	9690059	1
1650	1	9690065	1
1651	1	9690098	1
1652	1	9690828	1
1653	1	9690831	1
1654	1	9690863	1
1655	1	9691036	1
1656	1	9691070	1
1657	1	9691075	1
1658	1	9691081	1
1659	1	9691099	1
1660	1	9691112	1
1661	1	9691125	1
1662	1	9691151	1
1663	1	9691167	1
1664	1	9691245	1
1665	1	9691271	1
1666	1	9691366	1
1667	1	9806983	1
1668	1	9807003	1
1669	1	9807114	1
1670	1	9807368	1
1671	1	9807436	1
1672	1	9807553	1
1673	1	9807634	1
1674	1	9807694	1
1675	1	9807756	1
1676	1	9807809	1
1677	1	9935363	1
1678	1	9935402	1
1679	1	9935455	1
1680	1	9935518	1
1681	1	9935748	1
1682	1	10014646	1
1683	1	10050762	1
1684	1	10050920	1
1685	1	10050959	1
1686	1	10051001	1
1687	1	10077509	1
1688	1	10077536	1
1689	1	10077545	1
1690	1	10077604	1
1691	1	10077610	1
1692	1	10187957	1
1693	1	10187963	1
1694	1	10188117	1
1695	1	10188136	1
1696	1	10188272	1
1697	1	10188313	1
1698	1	10346438	1
1699	1	10346445	1
1700	1	10346643	1
1701	1	10346713	1
1702	1	10346766	1
1703	1	10346829	1
1704	1	10346891	1
1705	1	10346963	1
1706	1	10347002	1
1707	1	10347250	1
1708	1	10347298	1
1709	1	10347311	1
1710	1	10347337	1
1711	1	10347341	1
1712	1	10347385	1
1713	1	10347421	1
1714	1	10347429	1
1715	1	10347454	1
1716	1	10347489	1
1717	1	10347515	1
1718	1	10347561	1
1719	1	10347567	1
1720	1	10347634	1
1721	1	10347640	1
1722	1	10347646	1
1723	1	10347660	1
1724	1	10347705	1
1725	1	10347973	1
1726	1	10347978	1
1727	1	10348147	1
1728	1	10348161	1
1729	1	10348189	1
1730	1	10348194	1
1731	1	10348363	1
1732	1	10348405	1
1733	1	10348410	1
1734	1	10348539	1
1735	1	10348543	1
1736	1	10348558	1
1737	1	10348562	1
1738	1	10348584	1
1739	1	10348646	1
1740	1	10348672	1
1741	1	10348857	1
1742	1	10348881	1
1743	1	10348938	1
1744	1	10348975	1
1745	1	10348978	1
1746	1	10349061	1
1747	1	10349102	1
1748	1	10349107	1
1749	1	10349120	1
1750	1	10349207	1
1751	1	10349214	1
1752	1	10349252	1
1753	1	10349273	1
1754	1	10349414	1
1755	1	10349424	1
1756	1	10374258	1
1757	1	10374261	1
1758	1	10374432	1
1759	1	10374439	1
1760	1	10374446	1
1761	1	10374500	1
1762	1	10374678	1
1763	1	10374714	1
1764	1	10374775	1
1765	1	10517924	1
1766	1	10517937	1
1767	1	10517977	1
1768	1	10518013	1
1769	1	10518025	1
1770	1	10518149	1
1771	1	10518162	1
1772	1	10518178	1
1773	1	10518196	1
1774	1	10518199	1
1775	1	10518222	1
1776	1	10518300	1
1777	1	10518405	1
1778	1	10758024	1
1779	1	10758043	1
1780	1	10802459	1
1781	1	10802504	1
1782	1	10802516	1
1783	1	10802537	1
1784	1	10802701	1
1785	1	10802778	1
1786	1	10802822	1
1787	1	10802889	1
1788	1	10802922	1
1789	1	10802969	1
1790	1	10803001	1
1791	1	10803154	1
1792	1	10803171	1
1793	1	10803227	1
1794	1	10803248	1
1795	1	10803260	1
1796	1	10803288	1
1797	1	10803306	1
1798	1	10803365	1
1799	1	10803370	1
1800	1	10803379	1
1801	1	10803392	1
1802	1	10803735	1
1803	1	10803747	1
1804	1	10803777	1
1805	1	10803803	1
1806	1	10803846	1
1807	1	10803888	1
1808	1	10803898	1
1809	1	10803911	1
1810	1	10804324	1
1811	1	10804341	1
1812	1	10902641	1
1813	1	10902759	1
1814	1	10902845	1
1815	1	10902924	1
1816	1	10903057	1
1817	1	11147932	1
1818	1	11147944	1
1819	1	11148090	1
1820	1	11148208	1
1821	1	11148223	1
1822	1	11148229	1
1823	1	11148237	1
1824	1	11148255	1
1825	1	11148274	1
1826	1	11148290	1
1827	1	11148300	1
1828	1	11148330	1
1829	1	11148335	1
1830	1	11148363	1
1831	1	11148415	1
1832	1	11148723	1
1833	1	11148730	1
1834	1	11148733	1
1835	1	11148754	1
1836	1	11148772	1
1837	1	11148807	1
1838	1	11148814	1
1839	1	11150191	1
1840	1	11150202	1
1841	1	11150246	1
1842	1	11150287	1
1843	1	11150329	1
1844	1	11150346	1
1845	1	11150367	1
1846	1	11216457	1
1847	1	11216482	1
1848	1	11216485	1
1849	1	11216531	1
1850	1	11216541	1
1851	1	11216559	1
1852	1	11216565	1
1853	1	11216648	1
1854	1	11216659	1
1855	1	11216663	1
1856	1	11216751	1
1857	1	11216820	1
1858	1	11312613	1
1859	1	11312740	1
1860	1	11312756	1
1861	1	11324905	1
1862	1	11324915	1
1863	1	11324981	1
1864	1	11325119	1
1865	1	11325210	1
1866	1	11325214	1
1867	1	11325228	1
1868	1	11389620	1
1869	1	11389687	1
1870	1	11389798	1
1871	1	11389974	1
1872	1	11421444	1
1873	1	11421571	1
1874	1	11421630	1
1875	1	11421814	1
1876	1	11421949	1
1877	1	11421986	1
1878	1	11422008	1
1879	1	11422127	1
1880	1	11422171	1
1881	1	11422238	1
1882	1	11422261	1
1883	1	11422367	1
1884	1	11422394	1
1885	1	11444636	1
1886	1	11444680	1
1887	1	11495034	1
1888	1	11495038	1
1889	1	11527261	1
1890	1	11527272	1
1891	1	11634101	1
1892	1	11634106	1
1893	1	11634246	1
1894	1	11634275	1
1895	1	11634284	1
1896	1	11634295	1
1897	1	11634443	1
1898	1	11634481	1
1899	1	11634621	1
1900	1	11642096	1
1901	1	11642223	1
1902	1	11792235	1
1903	1	11792243	1
1904	1	11792298	1
1905	1	11888223	1
1906	1	11888241	1
1907	1	11888278	1
1908	1	11888292	1
1909	1	11888416	1
1910	1	11888419	1
1911	1	11888456	1
1912	1	11888507	1
1913	1	11888522	1
1914	1	11888591	1
1915	1	11888601	1
1916	1	11888618	1
1917	1	11888627	1
1918	1	12056062	1
1919	1	12056240	1
1920	1	12056243	1
1921	1	12150067	1
1922	1	12150082	1
1923	1	12150085	1
1924	1	12150097	1
1925	1	12150196	1
1926	1	12150281	1
1927	1	12150295	1
1928	1	12150315	1
1929	1	12150328	1
1930	1	12150332	1
1931	1	12150427	1
1932	1	12150436	1
1933	1	12150440	1
1934	1	12150490	1
1935	1	12150509	1
1936	1	12150599	1
1937	1	12182491	1
1938	1	12182507	1
1939	1	12182512	1
1940	1	12182527	1
1941	1	12182538	1
1942	1	12182547	1
1943	1	12182566	1
1944	1	12182681	1
1945	1	12182778	1
1946	1	12457703	1
1947	1	12457830	1
1948	1	12458046	1
1949	1	12458080	1
1950	1	12458226	1
1951	1	12458229	1
1952	1	12458236	1
1953	1	12458267	1
1954	1	12458285	1
1955	1	12478605	1
1956	1	12478611	1
1957	1	12478708	1
1958	1	12478721	1
1959	1	12478756	1
1960	1	12478840	1
1961	1	12478872	1
1962	1	12674929	1
1963	1	12674984	1
1964	1	12674996	1
1965	1	12675013	1
1966	1	12675042	1
1967	1	12675156	1
1968	1	12675303	1
1969	1	12675357	1
1970	1	12675366	1
1971	1	12675455	1
1972	1	12675476	1
1973	1	12675533	1
1974	1	12678810	1
1975	1	12678820	1
1976	1	12678832	1
1977	1	12678878	1
1978	1	12678888	1
1979	1	12678894	1
1980	1	12678916	1
1981	1	12678955	1
1982	1	12678961	1
1983	1	12679000	1
1984	1	12679006	1
1985	1	12679019	1
1986	1	12679039	1
1987	1	12682509	1
1988	1	12682518	1
1989	1	12682538	1
1990	1	12682582	1
1991	1	12682644	1
1992	1	12682647	1
1993	1	12682720	1
1994	1	12682762	1
1995	1	12682771	1
1996	1	12682774	1
1997	1	12682787	1
1998	1	12682791	1
1999	1	12682829	1
[truncated: 19,802 more rows]
